# Supplementary material for: A new species of Chiasmocleis (Microhylidae, Gastrophryninae) from the Atlantic Forest of Espírito Santo State, Brazil
Source: Zookeys. 2014 Jul 24;(428):109–32. doi: 10.3897/zookeys.428.7352 (PMC4140523; doi:10.3897/zookeys.428.7352)
Supplement: XML Treatment for Chiasmocleis quilombola [file zookeys.428.7352-treatment1.xml]

<!DOCTYPE tp:taxon-treatment
  PUBLIC "-//TaxonX//DTD Taxonomic Treatment Publishing DTD v0 20100105//EN" "tax-treatment-NSO.dtd">
<tp:taxon-treatment xmlns:tp="http://www.plazi.org/taxpub"><tp:treatment-meta><kwd-group><label>Taxon classification</label><kwd><named-content content-type="kingdom">Animalia</named-content></kwd><kwd><named-content content-type="order">Anura</named-content></kwd><kwd><named-content content-type="family">Microhylidae</named-content></kwd></kwd-group><mixed-citation publication-type="journal"><person-group><name><surname>Tonini</surname><given-names>João F. R.</given-names></name><name><surname>Forlani</surname><given-names>Maurício C.</given-names></name><name><surname>de Sá</surname><given-names>Rafael O.</given-names></name></person-group><article-title>A new species of <italic>Chiasmocleis</italic> (Microhylidae, Gastrophryninae) from the Atlantic Forest of Espírito Santo State, Brazil</article-title><source>Zookeys</source><day>24</day><month>7</month><year>2014</year><volume>2014</volume><issue>428</issue><fpage>109</fpage><lpage>132</lpage><pub-id pub-id-type="doi">10.3897/zookeys.428.7352</pub-id></mixed-citation></tp:treatment-meta><tp:nomenclature><tp:taxon-name>
                        <tp:taxon-name-part taxon-name-part-type="genus">Chiasmocleis</tp:taxon-name-part>
                        <tp:taxon-name-part taxon-name-part-type="species">quilombola</tp:taxon-name-part>
                        <object-id xmlns:xlink="http://www.w3.org/1999/xlink" content-type="zoobank" xlink:type="simple">http://zoobank.org/81CD38A6-72C6-4CAF-A4AC-45C011459A0E</object-id>
                    </tp:taxon-name><tp:taxon-status xmlns:xlink="http://www.w3.org/1999/xlink" xlink:type="simple">sp. n.</tp:taxon-status><xref ref-type="fig" rid="F4">Figure 4</xref></tp:nomenclature><tp:treatment-sec sec-type="Holotype"><title>Holotype.</title><p>MZUSP147478, adult male, collected at the Floresta Nacional do Rio Preto (<xref ref-type="fig" rid="F4">Figure 4A</xref>), Municipality of Conceição da Barra, Espírito Santo State, Brazil (<named-content xmlns:xlink="http://www.w3.org/1999/xlink" content-type="dwc:verbatimCoordinates" xlink:type="simple">18°21'19"S, 39°50'39"W</named-content>), collected on December 8-16, 2009, by L. P. Costa, J. F. R. Tonini, J. Dalapicolla, R. Duda, and C. M. Mattedi.</p><fig id="F4" position="float" orientation="portrait"><label>Figure 4.</label><caption><p><italic><tp:taxon-name>Chiasmocleis quilombola</tp:taxon-name></italic> sp. n. <italic>in vivo</italic>. <bold>A</bold> male (holotype: MZUSP147478) and <bold>B</bold> female (MZUSP147479, paratopotype). Not in scale.</p></caption><graphic xmlns:xlink="http://www.w3.org/1999/xlink" xlink:href="zookeys-428-109-g004.jpg" position="float" orientation="portrait" xlink:type="simple"/></fig></tp:treatment-sec><tp:treatment-sec sec-type="Paratopotypes"><title>Paratopotypes.</title><p>Males: MZUSP147471–73, MZUSP147475–76, MZUSP147494; female: MZUSP147479 (<xref ref-type="fig" rid="F4">Figure 4B</xref>), Municipality of Conceição da Barra, Espírito Santo State, Brazil (<named-content xmlns:xlink="http://www.w3.org/1999/xlink" content-type="dwc:verbatimCoordinates" xlink:type="simple">18°21'19"S, 39°50'39"W</named-content>), collected on December 8-16, 2009, by L. P. Costa, J. F. R. Tonini, J. Dalapicolla, R. Duda, and C. M. Mattedi.</p></tp:treatment-sec><tp:treatment-sec sec-type="Diagnosis"><title>Diagnosis.</title><p>A small-sized species of <!--PageBreak--><!--PageBreak--><!--PageBreak--><italic><tp:taxon-name>Chiasmocleis</tp:taxon-name></italic> (males SVL mean= 14 ± 1.4 mm; female SVL = 17.1 mm), diagnosed by the following combination of characters: (1) body slender; (2) snout rounded in lateral and dorsal views; (3) all fingers slightly fringed, not webbed, in males and female; (4) all toes fringed and slightly webbed in males and female; (5) dermal spines on fingers and toes of males can be present or absent, absent in female; (6) dermal spines on dorsal surface of males can be present or absent, absent in female; (7) dermal spines absent on ventral surface in males and female; (8) dermal spines on chin and snout of males can be present or absent, absent in female; (9) dermal spines over outer surfaces of legs and cloaca in males can be present or absent, absent in female; (10) female has para-cloacal glands; (11) incomplete occipital fold; (12) vocal slits present in males; (13) dorsal coloration brown; (14) medial ventral body surface light cream colored, whereas ventrolateral surfaces have a light brown and cream marbled pattern; (15) ventral surfaces of fore and hind limbs with a homogeneously and finely dark pattern over a cream background; (16) dorsal surface of fore and hind limbs light brown with a few cream spots or blotches, more distinct on the fore limbs; (17) male throat infuscate; (18) mid-dorsal and/or line on posterior surface of thighs may be present; and (19) tympanum indistinct.</p></tp:treatment-sec><tp:treatment-sec sec-type="Description of holotype"><title>Description of holotype.</title><p>Body small (SVL = 15.7 mm), slender, slightly ovoid (<xref ref-type="fig" rid="F5">Figure 5</xref>); head triangular in shape, broader than long; snout short, tip of snout rounded (<xref ref-type="fig" rid="F5">Figure 5A–B</xref>); nostrils located closer to the tip of snout than to eye, not protuberant, directed laterally (<xref ref-type="fig" rid="F5">Figure 5C</xref>); inter-nostril distance smaller than eye–nostril distance and smaller than eye diameter; canthus rostralis slightly defined; loreal region slightly convex; lips not flared; eyes small, slightly protruding; inter-orbital area flat; incomplete occipital fold; tympanum indistinct; upper jaw projecting beyond lower one; tongue large, elongate, and laterally free; premaxillae, maxillae, and vomerine teeth absent; choanae small, rounded, widely separated, positioned anterolaterally to eye; vocal slit present.</p><fig id="F5" position="float" orientation="portrait"><label>Figure 5.</label><caption><p>Holotype of <italic><tp:taxon-name>Chiasmocleis quilombola</tp:taxon-name></italic> sp. n. (MZUSP 147478). <bold>A</bold> Dorsal <bold>B</bold> ventral, and <bold>C</bold> lateral views <bold>D</bold> right hand and <bold>E</bold> right foot. White bars = 1 mm.</p></caption><graphic xmlns:xlink="http://www.w3.org/1999/xlink" xlink:href="zookeys-428-109-g005.jpg" position="float" orientation="portrait" xlink:type="simple"/></fig><p>Arms slender, lacking tubercles on forearm. Hands not webbed (<xref ref-type="fig" rid="F5">Figure 5D</xref>); fingers tips rounded, not expanded, and slightly fringed; fingers lacking dermal spines; finger lengths I&lt;II&lt;IV&lt;III; thumb without nuptial asperities; subarticular tubercles well developed and rounded, proximal subarticular tubercles larger than others; supernumerary tubercles absent; thenar tubercle well developed, ovoid, and at the base of finger I; two palmar tubercles, a rounded inner tubercle and an elongated outer one (<xref ref-type="fig" rid="F5">Figure 5D</xref>). Legs short, moderately robust; knee and heel lacking tubercles; tibial and tarsal ridges absent. Foot slightly webbed (<xref ref-type="fig" rid="F5">Figure 5A–B, E</xref>); toes slightly fringed; toe tip rounded lacking disks; subarticular tubercles well developed, ovoid; supernumerary tubercles absent; an oval inner, but no outer, metatarsal tubercle. Toe lengths I&lt;II&lt;V&lt;III&lt;IV; toes lacking dermal spines; tibia length slightly shorter than thigh <!--PageBreak-->length; combined thigh and tibia lengths approximately 82.8% of snout-vent length; foot length approximately 43.9% of snout-vent length.</p><p>Skin smooth, dorsal surfaces of body lacking dermal spines. Throat black and few dermal spines found on chin and snout (<xref ref-type="fig" rid="F5">Figure 5B</xref>). Cloaca lacks para-cloacal tubercles or glands.</p></tp:treatment-sec><tp:treatment-sec sec-type="Coloration in preservative"><title>Coloration in preservative.</title><p>Dorsum dark brown with a few small cream spots and blotches; dorsal surface of limbs dark brown with cream blotches and small spots, particularly on the proximal forelimb; palm of hands marbled brown and pale cream, foot dark brown; belly surface cream, dorsolateral and ventral surfaces with a marbled pale brown and cream pattern; throat dark brown to black. Ventral surface of thighs light brown with a finely reticulated dark pattern over a cream background cream with <!--PageBreak--><!--PageBreak-->a few cream spots more evident close to the edges; ventral surfaces of tibia and tarsus finely marbled in light brown with cream, lighter than the dorsal surface. Absence of distinct lines on the body and limbs.</p></tp:treatment-sec><tp:treatment-sec sec-type="Measurements of holotype"><title>Measurements of holotype</title><p>(in mm). SVL 15.7; HDL 3.4; HDL4 2.3; HL 2.7; HW 4.5; ED 1.3; IOD 2.8; IND 1.1; END 1.2; THL 6.5; TBL 6.4; FL 6.9, FAL 3.2; 3FD 0.3; 4TD 0.4.</p></tp:treatment-sec><tp:treatment-sec sec-type="Variation in the type series"><title>Variation in the type series.</title><p>Measurements data of the type series are given in <xref ref-type="table" rid="T2">Table 2</xref> and information of the comparative material are provided in <xref ref-type="app" rid="APP1">Appendix 1</xref>. Overall, the type series agrees with the holotype coloration; one specimen has a mid-dorsal line and a line on the posterior surface of the thighs and also more dermal spines (MZUSP147475). The incomplete occipital fold varied from indistinct to weakly visible laterally (= incomplete). The combined mean thigh and tibia length represents approximately 81% of mean snout-vent length in males, and 77.7% in females; foot length approximately 41.6% of snout-vent length in males and 39.7% in females.</p><table-wrap id="T2" position="float" orientation="portrait"><label>Table 2.</label><caption><p>Morphometric measurements (mm) of the type series of <italic><tp:taxon-name>Chiasmocleis quilombola</tp:taxon-name></italic> sp. n.</p></caption><table><tbody><tr><th rowspan="1" colspan="1" style="text-align:left">Specimen</th><th rowspan="1" colspan="1" style="text-align:center">Type</th><th rowspan="1" colspan="1" style="text-align:center">Sex</th><th rowspan="1" colspan="1" style="text-align:center">SVL</th><th rowspan="1" colspan="1" style="text-align:center">HL</th><th rowspan="1" colspan="1" style="text-align:center">HW</th><th rowspan="1" colspan="1" style="text-align:center">ED</th><th rowspan="1" colspan="1" style="text-align:center">IOD</th><th rowspan="1" colspan="1" style="text-align:center">IND</th><th rowspan="1" colspan="1" style="text-align:center">END</th><th rowspan="1" colspan="1" style="text-align:center">THL</th><th rowspan="1" colspan="1" style="text-align:center">TBL</th><th rowspan="1" colspan="1" style="text-align:center">FL</th><th rowspan="1" colspan="1" style="text-align:center">3FD</th><th rowspan="1" colspan="1" style="text-align:center">4TD</th><th rowspan="1" colspan="1" style="text-align:center">FAL</th><th rowspan="1" colspan="1" style="text-align:center">HDL</th><th rowspan="1" colspan="1" style="text-align:center">HDL4</th></tr><tr><td rowspan="1" colspan="1" style="text-align:left">MZUSP147471</td><td rowspan="1" colspan="1" style="text-align:center">Paratype</td><td rowspan="1" colspan="1" style="text-align:center">Male</td><td rowspan="1" colspan="1" style="text-align:center">14.4</td><td rowspan="1" colspan="1" style="text-align:center">2.8</td><td rowspan="1" colspan="1" style="text-align:center">3.8</td><td rowspan="1" colspan="1" style="text-align:center">1.0</td><td rowspan="1" colspan="1" style="text-align:center">2.6</td><td rowspan="1" colspan="1" style="text-align:center">1.1</td><td rowspan="1" colspan="1" style="text-align:center">1.5</td><td rowspan="1" colspan="1" style="text-align:center">6.1</td><td rowspan="1" colspan="1" style="text-align:center">6.3</td><td rowspan="1" colspan="1" style="text-align:center">6.2</td><td rowspan="1" colspan="1" style="text-align:center">0.3</td><td rowspan="1" colspan="1" style="text-align:center">0.3</td><td rowspan="1" colspan="1" style="text-align:center">3.0</td><td rowspan="1" colspan="1" style="text-align:center">2.8</td><td rowspan="1" colspan="1" style="text-align:center">1.8</td></tr><tr><td rowspan="1" colspan="1" style="text-align:left">MZUSP147472</td><td rowspan="1" colspan="1" style="text-align:center">Paratype</td><td rowspan="1" colspan="1" style="text-align:center">Male</td><td rowspan="1" colspan="1" style="text-align:center">15.3</td><td rowspan="1" colspan="1" style="text-align:center">2.8</td><td rowspan="1" colspan="1" style="text-align:center">4.1</td><td rowspan="1" colspan="1" style="text-align:center">1.3</td><td rowspan="1" colspan="1" style="text-align:center">2.7</td><td rowspan="1" colspan="1" style="text-align:center">1.2</td><td rowspan="1" colspan="1" style="text-align:center">1.3</td><td rowspan="1" colspan="1" style="text-align:center">7.1</td><td rowspan="1" colspan="1" style="text-align:center">6.6</td><td rowspan="1" colspan="1" style="text-align:center">6.6</td><td rowspan="1" colspan="1" style="text-align:center">0.3</td><td rowspan="1" colspan="1" style="text-align:center">0.4</td><td rowspan="1" colspan="1" style="text-align:center">3.2</td><td rowspan="1" colspan="1" style="text-align:center">3.4</td><td rowspan="1" colspan="1" style="text-align:center">2.2</td></tr><tr><td rowspan="1" colspan="1" style="text-align:left">MZUSP147473</td><td rowspan="1" colspan="1" style="text-align:center">Paratype</td><td rowspan="1" colspan="1" style="text-align:center">Male</td><td rowspan="1" colspan="1" style="text-align:center">16.1</td><td rowspan="1" colspan="1" style="text-align:center">3.2</td><td rowspan="1" colspan="1" style="text-align:center">3.9</td><td rowspan="1" colspan="1" style="text-align:center">1.1</td><td rowspan="1" colspan="1" style="text-align:center">2.2</td><td rowspan="1" colspan="1" style="text-align:center">1.1</td><td rowspan="1" colspan="1" style="text-align:center">1.3</td><td rowspan="1" colspan="1" style="text-align:center">6.0</td><td rowspan="1" colspan="1" style="text-align:center">6.0</td><td rowspan="1" colspan="1" style="text-align:center">6.4</td><td rowspan="1" colspan="1" style="text-align:center">0.2</td><td rowspan="1" colspan="1" style="text-align:center">0.2</td><td rowspan="1" colspan="1" style="text-align:center">3.2</td><td rowspan="1" colspan="1" style="text-align:center">3.3</td><td rowspan="1" colspan="1" style="text-align:center">2.1</td></tr><tr><td rowspan="1" colspan="1" style="text-align:left">MZUSP147475</td><td rowspan="1" colspan="1" style="text-align:center">Paratype</td><td rowspan="1" colspan="1" style="text-align:center">Male</td><td rowspan="1" colspan="1" style="text-align:center">14.5</td><td rowspan="1" colspan="1" style="text-align:center">2.8</td><td rowspan="1" colspan="1" style="text-align:center">4.6</td><td rowspan="1" colspan="1" style="text-align:center">1.3</td><td rowspan="1" colspan="1" style="text-align:center">2.6</td><td rowspan="1" colspan="1" style="text-align:center">1.3</td><td rowspan="1" colspan="1" style="text-align:center">1.3</td><td rowspan="1" colspan="1" style="text-align:center">6.6</td><td rowspan="1" colspan="1" style="text-align:center">6.4</td><td rowspan="1" colspan="1" style="text-align:center">6.7</td><td rowspan="1" colspan="1" style="text-align:center">0.4</td><td rowspan="1" colspan="1" style="text-align:center">0.4</td><td rowspan="1" colspan="1" style="text-align:center">3.3</td><td rowspan="1" colspan="1" style="text-align:center">3.5</td><td rowspan="1" colspan="1" style="text-align:center">2.2</td></tr><tr><td rowspan="1" colspan="1" style="text-align:left">MZUSP147476</td><td rowspan="1" colspan="1" style="text-align:center">Paratype</td><td rowspan="1" colspan="1" style="text-align:center">Male</td><td rowspan="1" colspan="1" style="text-align:center">16.1</td><td rowspan="1" colspan="1" style="text-align:center">2.7</td><td rowspan="1" colspan="1" style="text-align:center">4.4</td><td rowspan="1" colspan="1" style="text-align:center">1.2</td><td rowspan="1" colspan="1" style="text-align:center">2.7</td><td rowspan="1" colspan="1" style="text-align:center">1.3</td><td rowspan="1" colspan="1" style="text-align:center">1.4</td><td rowspan="1" colspan="1" style="text-align:center">6.7</td><td rowspan="1" colspan="1" style="text-align:center">6.3</td><td rowspan="1" colspan="1" style="text-align:center">6.1</td><td rowspan="1" colspan="1" style="text-align:center">0.3</td><td rowspan="1" colspan="1" style="text-align:center">0.5</td><td rowspan="1" colspan="1" style="text-align:center">3.0</td><td rowspan="1" colspan="1" style="text-align:center">3.3</td><td rowspan="1" colspan="1" style="text-align:center">1.8</td></tr><tr><td rowspan="1" colspan="1" style="text-align:left">MZUSP147478</td><td rowspan="1" colspan="1" style="text-align:center">Holotype</td><td rowspan="1" colspan="1" style="text-align:center">Male</td><td rowspan="1" colspan="1" style="text-align:center">15.7</td><td rowspan="1" colspan="1" style="text-align:center">2.8</td><td rowspan="1" colspan="1" style="text-align:center">4.5</td><td rowspan="1" colspan="1" style="text-align:center">1.3</td><td rowspan="1" colspan="1" style="text-align:center">2.8</td><td rowspan="1" colspan="1" style="text-align:center">1.1</td><td rowspan="1" colspan="1" style="text-align:center">1.3</td><td rowspan="1" colspan="1" style="text-align:center">6.6</td><td rowspan="1" colspan="1" style="text-align:center">6.5</td><td rowspan="1" colspan="1" style="text-align:center">6.9</td><td rowspan="1" colspan="1" style="text-align:center">0.4</td><td rowspan="1" colspan="1" style="text-align:center">0.4</td><td rowspan="1" colspan="1" style="text-align:center">3.2</td><td rowspan="1" colspan="1" style="text-align:center">3.5</td><td rowspan="1" colspan="1" style="text-align:center">2.3</td></tr><tr><td rowspan="1" colspan="1" style="text-align:left">MZUSP147494</td><td rowspan="1" colspan="1" style="text-align:center">Paratype</td><td rowspan="1" colspan="1" style="text-align:center">Male</td><td rowspan="1" colspan="1" style="text-align:center">16.6</td><td rowspan="1" colspan="1" style="text-align:center">3.1</td><td rowspan="1" colspan="1" style="text-align:center">4.6</td><td rowspan="1" colspan="1" style="text-align:center">1.4</td><td rowspan="1" colspan="1" style="text-align:center">2.6</td><td rowspan="1" colspan="1" style="text-align:center">1.2</td><td rowspan="1" colspan="1" style="text-align:center">1.4</td><td rowspan="1" colspan="1" style="text-align:center">7.0</td><td rowspan="1" colspan="1" style="text-align:center">6.9</td><td rowspan="1" colspan="1" style="text-align:center">7.6</td><td rowspan="1" colspan="1" style="text-align:center">0.3</td><td rowspan="1" colspan="1" style="text-align:center">0.4</td><td rowspan="1" colspan="1" style="text-align:center">3.3</td><td rowspan="1" colspan="1" style="text-align:center">3.8</td><td rowspan="1" colspan="1" style="text-align:center">2.4</td></tr><tr><td rowspan="1" colspan="1" style="text-align:left">MZUSP147479</td><td rowspan="1" colspan="1" style="text-align:center">Paratype</td><td rowspan="1" colspan="1" style="text-align:center">Female</td><td rowspan="1" colspan="1" style="text-align:center">17.2</td><td rowspan="1" colspan="1" style="text-align:center">2.9</td><td rowspan="1" colspan="1" style="text-align:center">4.6</td><td rowspan="1" colspan="1" style="text-align:center">1.3</td><td rowspan="1" colspan="1" style="text-align:center">2.9</td><td rowspan="1" colspan="1" style="text-align:center">1.3</td><td rowspan="1" colspan="1" style="text-align:center">1.4</td><td rowspan="1" colspan="1" style="text-align:center">6.7</td><td rowspan="1" colspan="1" style="text-align:center">6.6</td><td rowspan="1" colspan="1" style="text-align:center">6.8</td><td rowspan="1" colspan="1" style="text-align:center">0.3</td><td rowspan="1" colspan="1" style="text-align:center">0.4</td><td rowspan="1" colspan="1" style="text-align:center">3.3</td><td rowspan="1" colspan="1" style="text-align:center">3.5</td><td rowspan="1" colspan="1" style="text-align:center">2.3</td></tr></tbody></table><table-wrap-foot><fn><p>Abbreviations: SVL = snout-vent length; HDL = hand length; HDL4 = hand length from the base of the thenar tubercle to the tip of the fourth finger; HL = head length; HW = head width; ED = eye diameter; IOD = inter-orbital distance; IND = inter-nostril distance; END = eye-nostril distance; THL = thigh length; TBL = tibia length; FAL = forearm length; FL = foot length; 3FD = diameter of third finger disk; 4TD = diameter of fourth toe disk. For tissues numbers see <xref ref-type="app" rid="APP2">Appendix 2</xref>.</p></fn></table-wrap-foot></table-wrap></tp:treatment-sec><tp:treatment-sec sec-type="Etymology"><title>Etymology.</title><p>The specific epithet <!--PageBreak--><italic>quilombola</italic> refers to people who inhabit quilombo communities. Historically, quilombos were communities constituted by and used as refuges for escaped slaves between 1530 and 1815 during colonial Portuguese rule in Brazil. Nowadays in the north of Espírito Santo Estate quilombola communities still remain and maintain alive their traditions, such as quilombola food and craftwork. This species' name is indeclinable.</p></tp:treatment-sec><tp:treatment-sec sec-type="Distribution"><title>Distribution.</title><p><italic><tp:taxon-name>Chiasmocleis quilombola</tp:taxon-name></italic> sp. n. is known from localities between the Doce River and the Mucuri River, e.g., Floresta Nacional do Rio Preto and Parque Estadual de Itaúnas, Municipality of Conceição da Barra; Reserva Biológica Córrego Veado, Municipality of Pinheiros; Reserva Natural, Reserva Biológica de Sooretama, and Cocoa plantations in Povoação, Municipality of Linhares (<xref ref-type="app" rid="APP2">Appendix 2</xref>). The populations assigned to <italic><tp:taxon-name>Chiasmocleis lacrimae</tp:taxon-name></italic> and <italic><tp:taxon-name>Chiasmocleis capixaba</tp:taxon-name></italic> at northernmost of Espírito Santo State are allocated to the new taxon <italic><tp:taxon-name>Chiasmocleis quilombola</tp:taxon-name></italic> sp. n. (<xref ref-type="fig" rid="F1">Figure 1</xref>).</p></tp:treatment-sec><tp:treatment-sec sec-type="Natural history"><title>Natural history.</title><p><italic><tp:taxon-name>Chiasmocleis quilombola</tp:taxon-name></italic> sp. n. was collected in pitfall traps after heavy rains at Floresta Nacional do Rio Preto (<xref ref-type="fig" rid="F6">Figure 6</xref>). The lines of pitfalls were installed at the vicinity of a permanent lagoon and a temporary swamp. The Floresta Nacional do Rio Preto has 2,830 ha and an elevation between five to 50 m above the sea level. The soil is typical of coastal areas, mostly sand. The area consists of secondary forested areas and plantations with few remnants of primary Atlantic Forest.</p><fig id="F6" position="float" orientation="portrait"><label>Figure 6.</label><caption><p>Larissa Gaigher and Dr. Yuri Leite inspecting pitfall traps installed at the type locality of <italic><tp:taxon-name>Chiasmocleis quilombola</tp:taxon-name></italic> sp. n., Floresta Nacional do Rio Preto, Municipality of Conceição da Barra, Espírito Santo State, Brazil.</p></caption><graphic xmlns:xlink="http://www.w3.org/1999/xlink" xlink:href="zookeys-428-109-g006.jpg" position="float" orientation="portrait" xlink:type="simple"/></fig></tp:treatment-sec><tp:treatment-sec><!--Section generated to contain objects referenced in tp:taxon-treatment.--><app id="APP2"><title>Appendix 2</title><table-wrap id="T6" position="float" orientation="portrait"><label>Table 6.</label><caption><p>Samples included in the molecular analyses and genbank numbers. Numbers in bold were retrieved from previous studies.</p></caption><table><tbody><tr><td rowspan="1" colspan="1" style="text-align:left"><bold><italic><tp:taxon-name>Chiasmocleis</tp:taxon-name></italic></bold></td><td rowspan="1" colspan="1" style="text-align:center"><bold>Voucher</bold></td><td rowspan="1" colspan="1" style="text-align:center"><bold>Tissue</bold></td><td rowspan="1" colspan="1" style="text-align:center"><bold>Locality</bold></td><td rowspan="1" colspan="1" style="text-align:center"><bold>State</bold></td><td rowspan="1" colspan="1" style="text-align:center"><bold>12S</bold></td><td rowspan="1" colspan="1" style="text-align:center"><bold>16S</bold></td><td rowspan="1" colspan="1" style="text-align:center"><bold>ND2</bold></td><td rowspan="1" colspan="1" style="text-align:center"><bold>BDNF</bold></td></tr><tr><td rowspan="1" colspan="1" style="text-align:left"><italic><tp:taxon-name>Chiasmocleis capixaba</tp:taxon-name></italic></td><td rowspan="1" colspan="1" style="text-align:center">MZUSP147497</td><td rowspan="1" colspan="1" style="text-align:center">CTA1861</td><td rowspan="1" colspan="1" style="text-align:center">ReBio Duas Bocas</td><td rowspan="1" colspan="1" style="text-align:center">ES</td><td rowspan="1" colspan="1" style="text-align:center"><ext-link xmlns:xlink="http://www.w3.org/1999/xlink" ext-link-type="gen" xlink:href="KM111721" xlink:type="simple">KM111721</ext-link></td><td rowspan="1" colspan="1" style="text-align:center"><ext-link xmlns:xlink="http://www.w3.org/1999/xlink" ext-link-type="gen" xlink:href="KM111817" xlink:type="simple">KM111817</ext-link></td><td rowspan="1" colspan="1" style="text-align:center"><bold><ext-link xmlns:xlink="http://www.w3.org/1999/xlink" ext-link-type="gen" xlink:href="JQ410706" xlink:type="simple">JQ410706</ext-link></bold></td><td rowspan="1" colspan="1" style="text-align:center"><ext-link xmlns:xlink="http://www.w3.org/1999/xlink" ext-link-type="gen" xlink:href="KM111908" xlink:type="simple">KM111908</ext-link></td></tr><tr><td rowspan="1" colspan="1" style="text-align:left"><italic><tp:taxon-name>Chiasmocleis capixaba</tp:taxon-name></italic></td><td rowspan="1" colspan="1" style="text-align:center">MZUSP147498</td><td rowspan="1" colspan="1" style="text-align:center">CTA1863</td><td rowspan="1" colspan="1" style="text-align:center">ReBio Duas Bocas</td><td rowspan="1" colspan="1" style="text-align:center">ES</td><td rowspan="1" colspan="1" style="text-align:center"><ext-link xmlns:xlink="http://www.w3.org/1999/xlink" ext-link-type="gen" xlink:href="KM111722" xlink:type="simple">KM111722</ext-link></td><td rowspan="1" colspan="1" style="text-align:center"><ext-link xmlns:xlink="http://www.w3.org/1999/xlink" ext-link-type="gen" xlink:href="KM111818" xlink:type="simple">KM111818</ext-link></td><td rowspan="1" colspan="1" style="text-align:center"><bold><ext-link xmlns:xlink="http://www.w3.org/1999/xlink" ext-link-type="gen" xlink:href="JQ410707" xlink:type="simple">JQ410707</ext-link></bold></td><td rowspan="1" colspan="1" style="text-align:center"><ext-link xmlns:xlink="http://www.w3.org/1999/xlink" ext-link-type="gen" xlink:href="KM111909" xlink:type="simple">KM111909</ext-link></td></tr><tr><td rowspan="1" colspan="1" style="text-align:left"><italic><tp:taxon-name>Chiasmocleis capixaba</tp:taxon-name></italic></td><td rowspan="1" colspan="1" style="text-align:center">MZUSP147499</td><td rowspan="1" colspan="1" style="text-align:center">CTA1864</td><td rowspan="1" colspan="1" style="text-align:center">ReBio Duas Bocas</td><td rowspan="1" colspan="1" style="text-align:center">ES</td><td rowspan="1" colspan="1" style="text-align:center"><ext-link xmlns:xlink="http://www.w3.org/1999/xlink" ext-link-type="gen" xlink:href="KM111723" xlink:type="simple">KM111723</ext-link></td><td rowspan="1" colspan="1" style="text-align:center"><ext-link xmlns:xlink="http://www.w3.org/1999/xlink" ext-link-type="gen" xlink:href="KM111819" xlink:type="simple">KM111819</ext-link></td><td rowspan="1" colspan="1" style="text-align:center"><bold><ext-link xmlns:xlink="http://www.w3.org/1999/xlink" ext-link-type="gen" xlink:href="JQ410708" xlink:type="simple">JQ410708</ext-link></bold></td><td rowspan="1" colspan="1" style="text-align:center"><ext-link xmlns:xlink="http://www.w3.org/1999/xlink" ext-link-type="gen" xlink:href="KM111910" xlink:type="simple">KM111910</ext-link></td></tr><tr><td rowspan="1" colspan="1" style="text-align:left"><italic><tp:taxon-name>Chiasmocleis capixaba</tp:taxon-name></italic></td><td rowspan="1" colspan="1" style="text-align:center">MZUSP147468</td><td rowspan="1" colspan="1" style="text-align:center">CTA1865</td><td rowspan="1" colspan="1" style="text-align:center">ReBio Duas Bocas</td><td rowspan="1" colspan="1" style="text-align:center">ES</td><td rowspan="1" colspan="1" style="text-align:center"><ext-link xmlns:xlink="http://www.w3.org/1999/xlink" ext-link-type="gen" xlink:href="KM111724" xlink:type="simple">KM111724</ext-link></td><td rowspan="1" colspan="1" style="text-align:center"><ext-link xmlns:xlink="http://www.w3.org/1999/xlink" ext-link-type="gen" xlink:href="KM111820" xlink:type="simple">KM111820</ext-link></td><td rowspan="1" colspan="1" style="text-align:center"><ext-link xmlns:xlink="http://www.w3.org/1999/xlink" ext-link-type="gen" xlink:href="KM111992" xlink:type="simple">KM111992</ext-link></td><td rowspan="1" colspan="1" style="text-align:center"><ext-link xmlns:xlink="http://www.w3.org/1999/xlink" ext-link-type="gen" xlink:href="KM111911" xlink:type="simple">KM111911</ext-link></td></tr><tr><td rowspan="1" colspan="1" style="text-align:left"><italic><tp:taxon-name>Chiasmocleis capixaba</tp:taxon-name></italic></td><td rowspan="1" colspan="1" style="text-align:center">MZUSP147482</td><td rowspan="1" colspan="1" style="text-align:center">CTA1869</td><td rowspan="1" colspan="1" style="text-align:center">ReBio Duas Bocas</td><td rowspan="1" colspan="1" style="text-align:center">ES</td><td rowspan="1" colspan="1" style="text-align:center"><ext-link xmlns:xlink="http://www.w3.org/1999/xlink" ext-link-type="gen" xlink:href="KM111725" xlink:type="simple">KM111725</ext-link></td><td rowspan="1" colspan="1" style="text-align:center"><ext-link xmlns:xlink="http://www.w3.org/1999/xlink" ext-link-type="gen" xlink:href="KM111821" xlink:type="simple">KM111821</ext-link></td><td rowspan="1" colspan="1" style="text-align:center"><ext-link xmlns:xlink="http://www.w3.org/1999/xlink" ext-link-type="gen" xlink:href="KM111993" xlink:type="simple">KM111993</ext-link></td><td rowspan="1" colspan="1" style="text-align:center"><ext-link xmlns:xlink="http://www.w3.org/1999/xlink" ext-link-type="gen" xlink:href="KM111912" xlink:type="simple">KM111912</ext-link></td></tr><tr><td rowspan="1" colspan="1" style="text-align:left"><italic><tp:taxon-name>Chiasmocleis capixaba</tp:taxon-name></italic></td><td rowspan="1" colspan="1" style="text-align:center">MZUSP147469</td><td rowspan="1" colspan="1" style="text-align:center">CTA1870</td><td rowspan="1" colspan="1" style="text-align:center">ReBio Duas Bocas</td><td rowspan="1" colspan="1" style="text-align:center">ES</td><td rowspan="1" colspan="1" style="text-align:center"><ext-link xmlns:xlink="http://www.w3.org/1999/xlink" ext-link-type="gen" xlink:href="KM111726" xlink:type="simple">KM111726</ext-link></td><td rowspan="1" colspan="1" style="text-align:center"><ext-link xmlns:xlink="http://www.w3.org/1999/xlink" ext-link-type="gen" xlink:href="KM111822" xlink:type="simple">KM111822</ext-link></td><td rowspan="1" colspan="1" style="text-align:center"><ext-link xmlns:xlink="http://www.w3.org/1999/xlink" ext-link-type="gen" xlink:href="KM111994" xlink:type="simple">KM111994</ext-link></td><td rowspan="1" colspan="1" style="text-align:center"><ext-link xmlns:xlink="http://www.w3.org/1999/xlink" ext-link-type="gen" xlink:href="KM111913" xlink:type="simple">KM111913</ext-link></td></tr><tr><td rowspan="1" colspan="1" style="text-align:left"><italic><tp:taxon-name>Chiasmocleis capixaba</tp:taxon-name></italic></td><td rowspan="1" colspan="1" style="text-align:center">MZUSP147500</td><td rowspan="1" colspan="1" style="text-align:center">CTA1871</td><td rowspan="1" colspan="1" style="text-align:center">ReBio Duas Bocas</td><td rowspan="1" colspan="1" style="text-align:center">ES</td><td rowspan="1" colspan="1" style="text-align:center"><ext-link xmlns:xlink="http://www.w3.org/1999/xlink" ext-link-type="gen" xlink:href="KM111727" xlink:type="simple">KM111727</ext-link></td><td rowspan="1" colspan="1" style="text-align:center"><ext-link xmlns:xlink="http://www.w3.org/1999/xlink" ext-link-type="gen" xlink:href="KM111823" xlink:type="simple">KM111823</ext-link></td><td rowspan="1" colspan="1" style="text-align:center"><bold><ext-link xmlns:xlink="http://www.w3.org/1999/xlink" ext-link-type="gen" xlink:href="JQ410709" xlink:type="simple">JQ410709</ext-link></bold></td><td rowspan="1" colspan="1" style="text-align:center"><ext-link xmlns:xlink="http://www.w3.org/1999/xlink" ext-link-type="gen" xlink:href="KM111914" xlink:type="simple">KM111914</ext-link></td></tr><tr><td rowspan="1" colspan="1" style="text-align:left"><italic><tp:taxon-name>Chiasmocleis capixaba</tp:taxon-name></italic></td><td rowspan="1" colspan="1" style="text-align:center">MZUSP147510</td><td rowspan="1" colspan="1" style="text-align:center">CTA1872</td><td rowspan="1" colspan="1" style="text-align:center">Serra</td><td rowspan="1" colspan="1" style="text-align:center">ES</td><td rowspan="1" colspan="1" style="text-align:center"><ext-link xmlns:xlink="http://www.w3.org/1999/xlink" ext-link-type="gen" xlink:href="KM111728" xlink:type="simple">KM111728</ext-link></td><td rowspan="1" colspan="1" style="text-align:center"><ext-link xmlns:xlink="http://www.w3.org/1999/xlink" ext-link-type="gen" xlink:href="KM111824" xlink:type="simple">KM111824</ext-link></td><td rowspan="1" colspan="1" style="text-align:center"><bold><ext-link xmlns:xlink="http://www.w3.org/1999/xlink" ext-link-type="gen" xlink:href="JQ410685" xlink:type="simple">JQ410685</ext-link></bold></td><td rowspan="1" colspan="1" style="text-align:center"><ext-link xmlns:xlink="http://www.w3.org/1999/xlink" ext-link-type="gen" xlink:href="KM111915" xlink:type="simple">KM111915</ext-link></td></tr><tr><td rowspan="1" colspan="1" style="text-align:left"><italic><tp:taxon-name>Chiasmocleis capixaba</tp:taxon-name></italic></td><td rowspan="1" colspan="1" style="text-align:center">MZUSP147512</td><td rowspan="1" colspan="1" style="text-align:center">CTA1874</td><td rowspan="1" colspan="1" style="text-align:center">Serra</td><td rowspan="1" colspan="1" style="text-align:center">ES</td><td rowspan="1" colspan="1" style="text-align:center"><ext-link xmlns:xlink="http://www.w3.org/1999/xlink" ext-link-type="gen" xlink:href="KM111729" xlink:type="simple">KM111729</ext-link></td><td rowspan="1" colspan="1" style="text-align:center"><ext-link xmlns:xlink="http://www.w3.org/1999/xlink" ext-link-type="gen" xlink:href="KM111825" xlink:type="simple">KM111825</ext-link></td><td rowspan="1" colspan="1" style="text-align:center"><bold><ext-link xmlns:xlink="http://www.w3.org/1999/xlink" ext-link-type="gen" xlink:href="JQ410690" xlink:type="simple">JQ410690</ext-link></bold></td><td rowspan="1" colspan="1" style="text-align:center"><ext-link xmlns:xlink="http://www.w3.org/1999/xlink" ext-link-type="gen" xlink:href="KM111916" xlink:type="simple">KM111916</ext-link></td></tr><tr><td rowspan="1" colspan="1" style="text-align:left"><italic><tp:taxon-name>Chiasmocleis capixaba</tp:taxon-name></italic></td><td rowspan="1" colspan="1" style="text-align:center">MZUSP147513</td><td rowspan="1" colspan="1" style="text-align:center">CTA1875</td><td rowspan="1" colspan="1" style="text-align:center">Serra</td><td rowspan="1" colspan="1" style="text-align:center">ES</td><td rowspan="1" colspan="1" style="text-align:center"><ext-link xmlns:xlink="http://www.w3.org/1999/xlink" ext-link-type="gen" xlink:href="KM111730" xlink:type="simple">KM111730</ext-link></td><td rowspan="1" colspan="1" style="text-align:center"><ext-link xmlns:xlink="http://www.w3.org/1999/xlink" ext-link-type="gen" xlink:href="KM111826" xlink:type="simple">KM111826</ext-link></td><td rowspan="1" colspan="1" style="text-align:center"><bold><ext-link xmlns:xlink="http://www.w3.org/1999/xlink" ext-link-type="gen" xlink:href="JQ410691" xlink:type="simple">JQ410691</ext-link></bold></td><td rowspan="1" colspan="1" style="text-align:center"><ext-link xmlns:xlink="http://www.w3.org/1999/xlink" ext-link-type="gen" xlink:href="KM111917" xlink:type="simple">KM111917</ext-link></td></tr><tr><td rowspan="1" colspan="1" style="text-align:left"><italic><tp:taxon-name>Chiasmocleis capixaba</tp:taxon-name></italic></td><td rowspan="1" colspan="1" style="text-align:center">JFT479</td><td rowspan="1" colspan="1" style="text-align:center">CTA1876</td><td rowspan="1" colspan="1" style="text-align:center">Serra</td><td rowspan="1" colspan="1" style="text-align:center">ES</td><td rowspan="1" colspan="1" style="text-align:center"><ext-link xmlns:xlink="http://www.w3.org/1999/xlink" ext-link-type="gen" xlink:href="KM111731" xlink:type="simple">KM111731</ext-link></td><td rowspan="1" colspan="1" style="text-align:center"><ext-link xmlns:xlink="http://www.w3.org/1999/xlink" ext-link-type="gen" xlink:href="KM111827" xlink:type="simple">KM111827</ext-link></td><td rowspan="1" colspan="1" style="text-align:center"><bold><ext-link xmlns:xlink="http://www.w3.org/1999/xlink" ext-link-type="gen" xlink:href="JQ410692" xlink:type="simple">JQ410692</ext-link></bold></td><td rowspan="1" colspan="1" style="text-align:center"><ext-link xmlns:xlink="http://www.w3.org/1999/xlink" ext-link-type="gen" xlink:href="KM111918" xlink:type="simple">KM111918</ext-link></td></tr><tr><td rowspan="1" colspan="1" style="text-align:left"><italic><tp:taxon-name>Chiasmocleis capixaba</tp:taxon-name></italic></td><td rowspan="1" colspan="1" style="text-align:center">MZUSP147514</td><td rowspan="1" colspan="1" style="text-align:center">CTA1877</td><td rowspan="1" colspan="1" style="text-align:center">Serra</td><td rowspan="1" colspan="1" style="text-align:center">ES</td><td rowspan="1" colspan="1" style="text-align:center"><ext-link xmlns:xlink="http://www.w3.org/1999/xlink" ext-link-type="gen" xlink:href="KM111732" xlink:type="simple">KM111732</ext-link></td><td rowspan="1" colspan="1" style="text-align:center"><ext-link xmlns:xlink="http://www.w3.org/1999/xlink" ext-link-type="gen" xlink:href="KM111828" xlink:type="simple">KM111828</ext-link></td><td rowspan="1" colspan="1" style="text-align:center"><bold><ext-link xmlns:xlink="http://www.w3.org/1999/xlink" ext-link-type="gen" xlink:href="JQ410693" xlink:type="simple">JQ410693</ext-link></bold></td><td rowspan="1" colspan="1" style="text-align:center"><ext-link xmlns:xlink="http://www.w3.org/1999/xlink" ext-link-type="gen" xlink:href="KM111919" xlink:type="simple">KM111919</ext-link></td></tr><tr><td rowspan="1" colspan="1" style="text-align:left"><italic><tp:taxon-name>Chiasmocleis capixaba</tp:taxon-name></italic></td><td rowspan="1" colspan="1" style="text-align:center">JFT483</td><td rowspan="1" colspan="1" style="text-align:center">CTA1879</td><td rowspan="1" colspan="1" style="text-align:center">Serra</td><td rowspan="1" colspan="1" style="text-align:center">ES</td><td rowspan="1" colspan="1" style="text-align:center"><ext-link xmlns:xlink="http://www.w3.org/1999/xlink" ext-link-type="gen" xlink:href="KM111733" xlink:type="simple">KM111733</ext-link></td><td rowspan="1" colspan="1" style="text-align:center"><ext-link xmlns:xlink="http://www.w3.org/1999/xlink" ext-link-type="gen" xlink:href="KM111829" xlink:type="simple">KM111829</ext-link></td><td rowspan="1" colspan="1" style="text-align:center"><bold><ext-link xmlns:xlink="http://www.w3.org/1999/xlink" ext-link-type="gen" xlink:href="JQ410694" xlink:type="simple">JQ410694</ext-link></bold></td><td rowspan="1" colspan="1" style="text-align:center"><ext-link xmlns:xlink="http://www.w3.org/1999/xlink" ext-link-type="gen" xlink:href="KM111920" xlink:type="simple">KM111920</ext-link></td></tr><tr><td rowspan="1" colspan="1" style="text-align:left"><italic><tp:taxon-name>Chiasmocleis capixaba</tp:taxon-name></italic></td><td rowspan="1" colspan="1" style="text-align:center">JFT499</td><td rowspan="1" colspan="1" style="text-align:center">CTA1881</td><td rowspan="1" colspan="1" style="text-align:center">Serra</td><td rowspan="1" colspan="1" style="text-align:center">ES</td><td rowspan="1" colspan="1" style="text-align:center"><ext-link xmlns:xlink="http://www.w3.org/1999/xlink" ext-link-type="gen" xlink:href="KM111734" xlink:type="simple">KM111734</ext-link></td><td rowspan="1" colspan="1" style="text-align:center"><ext-link xmlns:xlink="http://www.w3.org/1999/xlink" ext-link-type="gen" xlink:href="KM111830" xlink:type="simple">KM111830</ext-link></td><td rowspan="1" colspan="1" style="text-align:center"><bold><ext-link xmlns:xlink="http://www.w3.org/1999/xlink" ext-link-type="gen" xlink:href="JQ410695" xlink:type="simple">JQ410695</ext-link></bold></td><td rowspan="1" colspan="1" style="text-align:center"><ext-link xmlns:xlink="http://www.w3.org/1999/xlink" ext-link-type="gen" xlink:href="KM111921" xlink:type="simple">KM111921</ext-link></td></tr><tr><td rowspan="1" colspan="1" style="text-align:left"><italic><tp:taxon-name>Chiasmocleis capixaba</tp:taxon-name></italic></td><td rowspan="1" colspan="1" style="text-align:center">MZUSP147520</td><td rowspan="1" colspan="1" style="text-align:center">CTA1893</td><td rowspan="1" colspan="1" style="text-align:center">Serra</td><td rowspan="1" colspan="1" style="text-align:center">ES</td><td rowspan="1" colspan="1" style="text-align:center"><ext-link xmlns:xlink="http://www.w3.org/1999/xlink" ext-link-type="gen" xlink:href="KM111735" xlink:type="simple">KM111735</ext-link></td><td rowspan="1" colspan="1" style="text-align:center"><ext-link xmlns:xlink="http://www.w3.org/1999/xlink" ext-link-type="gen" xlink:href="KM111831" xlink:type="simple">KM111831</ext-link></td><td rowspan="1" colspan="1" style="text-align:center"><bold><ext-link xmlns:xlink="http://www.w3.org/1999/xlink" ext-link-type="gen" xlink:href="JQ410700" xlink:type="simple">JQ410700</ext-link></bold></td><td rowspan="1" colspan="1" style="text-align:center"><ext-link xmlns:xlink="http://www.w3.org/1999/xlink" ext-link-type="gen" xlink:href="KM111922" xlink:type="simple">KM111922</ext-link></td></tr><tr><td rowspan="1" colspan="1" style="text-align:left"><italic><tp:taxon-name>Chiasmocleis capixaba</tp:taxon-name></italic></td><td rowspan="1" colspan="1" style="text-align:center">MZUSP147521</td><td rowspan="1" colspan="1" style="text-align:center">CTA1894</td><td rowspan="1" colspan="1" style="text-align:center">Serra</td><td rowspan="1" colspan="1" style="text-align:center">ES</td><td rowspan="1" colspan="1" style="text-align:center"><ext-link xmlns:xlink="http://www.w3.org/1999/xlink" ext-link-type="gen" xlink:href="KM111736" xlink:type="simple">KM111736</ext-link></td><td rowspan="1" colspan="1" style="text-align:center"><ext-link xmlns:xlink="http://www.w3.org/1999/xlink" ext-link-type="gen" xlink:href="KM111832" xlink:type="simple">KM111832</ext-link></td><td rowspan="1" colspan="1" style="text-align:center"><bold><ext-link xmlns:xlink="http://www.w3.org/1999/xlink" ext-link-type="gen" xlink:href="JQ410701" xlink:type="simple">JQ410701</ext-link></bold></td><td rowspan="1" colspan="1" style="text-align:center"><ext-link xmlns:xlink="http://www.w3.org/1999/xlink" ext-link-type="gen" xlink:href="KM111923" xlink:type="simple">KM111923</ext-link></td></tr><tr><td rowspan="1" colspan="1" style="text-align:left"><italic><tp:taxon-name>Chiasmocleis capixaba</tp:taxon-name></italic></td><td rowspan="1" colspan="1" style="text-align:center">MZUSP147523</td><td rowspan="1" colspan="1" style="text-align:center">CTA1896</td><td rowspan="1" colspan="1" style="text-align:center">Serra</td><td rowspan="1" colspan="1" style="text-align:center">ES</td><td rowspan="1" colspan="1" style="text-align:center"><ext-link xmlns:xlink="http://www.w3.org/1999/xlink" ext-link-type="gen" xlink:href="KM111737" xlink:type="simple">KM111737</ext-link></td><td rowspan="1" colspan="1" style="text-align:center"><ext-link xmlns:xlink="http://www.w3.org/1999/xlink" ext-link-type="gen" xlink:href="KM111833" xlink:type="simple">KM111833</ext-link></td><td rowspan="1" colspan="1" style="text-align:center"><bold><ext-link xmlns:xlink="http://www.w3.org/1999/xlink" ext-link-type="gen" xlink:href="JQ410702" xlink:type="simple">JQ410702</ext-link></bold></td><td rowspan="1" colspan="1" style="text-align:center"><ext-link xmlns:xlink="http://www.w3.org/1999/xlink" ext-link-type="gen" xlink:href="KM111924" xlink:type="simple">KM111924</ext-link></td></tr><tr><td rowspan="1" colspan="1" style="text-align:left"><italic><tp:taxon-name>Chiasmocleis capixaba</tp:taxon-name></italic></td><td rowspan="1" colspan="1" style="text-align:center">MTR12276</td><td rowspan="1" colspan="1" style="text-align:center">CTMZ6907</td><td rowspan="1" colspan="1" style="text-align:center">FloNa dos Goytacazes</td><td rowspan="1" colspan="1" style="text-align:center">ES</td><td rowspan="1" colspan="1" style="text-align:center"><ext-link xmlns:xlink="http://www.w3.org/1999/xlink" ext-link-type="gen" xlink:href="KM111738" xlink:type="simple">KM111738</ext-link></td><td rowspan="1" colspan="1" style="text-align:center"><ext-link xmlns:xlink="http://www.w3.org/1999/xlink" ext-link-type="gen" xlink:href="KM111834" xlink:type="simple">KM111834</ext-link></td><td rowspan="1" colspan="1" style="text-align:center">-</td><td rowspan="1" colspan="1" style="text-align:center"><ext-link xmlns:xlink="http://www.w3.org/1999/xlink" ext-link-type="gen" xlink:href="KM111925" xlink:type="simple">KM111925</ext-link></td></tr><tr><td rowspan="1" colspan="1" style="text-align:left"><italic><tp:taxon-name>Chiasmocleis capixaba</tp:taxon-name></italic></td><td rowspan="1" colspan="1" style="text-align:center">MTR12296</td><td rowspan="1" colspan="1" style="text-align:center">CTMZ6908</td><td rowspan="1" colspan="1" style="text-align:center">FloNa dos Goytacazes</td><td rowspan="1" colspan="1" style="text-align:center">ES</td><td rowspan="1" colspan="1" style="text-align:center"><ext-link xmlns:xlink="http://www.w3.org/1999/xlink" ext-link-type="gen" xlink:href="KM111739" xlink:type="simple">KM111739</ext-link></td><td rowspan="1" colspan="1" style="text-align:center"><ext-link xmlns:xlink="http://www.w3.org/1999/xlink" ext-link-type="gen" xlink:href="KM111835" xlink:type="simple">KM111835</ext-link></td><td rowspan="1" colspan="1" style="text-align:center"><bold><ext-link xmlns:xlink="http://www.w3.org/1999/xlink" ext-link-type="gen" xlink:href="JQ410688" xlink:type="simple">JQ410688</ext-link></bold></td><td rowspan="1" colspan="1" style="text-align:center"><ext-link xmlns:xlink="http://www.w3.org/1999/xlink" ext-link-type="gen" xlink:href="KM111926" xlink:type="simple">KM111926</ext-link></td></tr><tr><td rowspan="1" colspan="1" style="text-align:left"><italic><tp:taxon-name>Chiasmocleis capixaba</tp:taxon-name></italic></td><td rowspan="1" colspan="1" style="text-align:center">MTR12407</td><td rowspan="1" colspan="1" style="text-align:center">CTMZ6912</td><td rowspan="1" colspan="1" style="text-align:center">Reserva Natural Vale</td><td rowspan="1" colspan="1" style="text-align:center">ES</td><td rowspan="1" colspan="1" style="text-align:center"><ext-link xmlns:xlink="http://www.w3.org/1999/xlink" ext-link-type="gen" xlink:href="KM111740" xlink:type="simple">KM111740</ext-link></td><td rowspan="1" colspan="1" style="text-align:center"><ext-link xmlns:xlink="http://www.w3.org/1999/xlink" ext-link-type="gen" xlink:href="KM111836" xlink:type="simple">KM111836</ext-link></td><td rowspan="1" colspan="1" style="text-align:center">-</td><td rowspan="1" colspan="1" style="text-align:center">-</td></tr><tr><td rowspan="1" colspan="1" style="text-align:left"><italic><tp:taxon-name>Chiasmocleis capixaba</tp:taxon-name></italic></td><td rowspan="1" colspan="1" style="text-align:center">MTR12484</td><td rowspan="1" colspan="1" style="text-align:center">CTMZ6920</td><td rowspan="1" colspan="1" style="text-align:center">Reserva Natural Vale</td><td rowspan="1" colspan="1" style="text-align:center">ES</td><td rowspan="1" colspan="1" style="text-align:center"><ext-link xmlns:xlink="http://www.w3.org/1999/xlink" ext-link-type="gen" xlink:href="KM111741" xlink:type="simple">KM111741</ext-link></td><td rowspan="1" colspan="1" style="text-align:center"><ext-link xmlns:xlink="http://www.w3.org/1999/xlink" ext-link-type="gen" xlink:href="KM111837" xlink:type="simple">KM111837</ext-link></td><td rowspan="1" colspan="1" style="text-align:center">-</td><td rowspan="1" colspan="1" style="text-align:center"><ext-link xmlns:xlink="http://www.w3.org/1999/xlink" ext-link-type="gen" xlink:href="KM111927" xlink:type="simple">KM111927</ext-link></td></tr><tr><td rowspan="1" colspan="1" style="text-align:left"><italic><tp:taxon-name>Chiasmocleis capixaba</tp:taxon-name></italic></td><td rowspan="1" colspan="1" style="text-align:center">MTR12485</td><td rowspan="1" colspan="1" style="text-align:center">CTMZ6921</td><td rowspan="1" colspan="1" style="text-align:center">Reserva Natural Vale</td><td rowspan="1" colspan="1" style="text-align:center">ES</td><td rowspan="1" colspan="1" style="text-align:center"><ext-link xmlns:xlink="http://www.w3.org/1999/xlink" ext-link-type="gen" xlink:href="KM111742" xlink:type="simple">KM111742</ext-link></td><td rowspan="1" colspan="1" style="text-align:center"><ext-link xmlns:xlink="http://www.w3.org/1999/xlink" ext-link-type="gen" xlink:href="KM111838" xlink:type="simple">KM111838</ext-link></td><td rowspan="1" colspan="1" style="text-align:center">-</td><td rowspan="1" colspan="1" style="text-align:center"><ext-link xmlns:xlink="http://www.w3.org/1999/xlink" ext-link-type="gen" xlink:href="KM111928" xlink:type="simple">KM111928</ext-link></td></tr><tr><td rowspan="1" colspan="1" style="text-align:left"><italic><tp:taxon-name>Chiasmocleis capixaba</tp:taxon-name></italic></td><td rowspan="1" colspan="1" style="text-align:center">-</td><td rowspan="1" colspan="1" style="text-align:center">CTMZ6939</td><td rowspan="1" colspan="1" style="text-align:center">Guarapari</td><td rowspan="1" colspan="1" style="text-align:center">ES</td><td rowspan="1" colspan="1" style="text-align:center"><ext-link xmlns:xlink="http://www.w3.org/1999/xlink" ext-link-type="gen" xlink:href="KM111743" xlink:type="simple">KM111743</ext-link></td><td rowspan="1" colspan="1" style="text-align:center"><ext-link xmlns:xlink="http://www.w3.org/1999/xlink" ext-link-type="gen" xlink:href="KM111839" xlink:type="simple">KM111839</ext-link></td><td rowspan="1" colspan="1" style="text-align:center">-</td><td rowspan="1" colspan="1" style="text-align:center"><ext-link xmlns:xlink="http://www.w3.org/1999/xlink" ext-link-type="gen" xlink:href="KM111929" xlink:type="simple">KM111929</ext-link></td></tr><tr><td rowspan="1" colspan="1" style="text-align:left"><italic><tp:taxon-name>Chiasmocleis capixaba</tp:taxon-name></italic></td><td rowspan="1" colspan="1" style="text-align:center">MTR12076</td><td rowspan="1" colspan="1" style="text-align:center">MTR12076</td><td rowspan="1" colspan="1" style="text-align:center">Reserva Natural Vale</td><td rowspan="1" colspan="1" style="text-align:center">ES</td><td rowspan="1" colspan="1" style="text-align:center"><ext-link xmlns:xlink="http://www.w3.org/1999/xlink" ext-link-type="gen" xlink:href="KM111744" xlink:type="simple">KM111744</ext-link></td><td rowspan="1" colspan="1" style="text-align:center"><ext-link xmlns:xlink="http://www.w3.org/1999/xlink" ext-link-type="gen" xlink:href="KM111840" xlink:type="simple">KM111840</ext-link></td><td rowspan="1" colspan="1" style="text-align:center"><bold><ext-link xmlns:xlink="http://www.w3.org/1999/xlink" ext-link-type="gen" xlink:href="JQ410687" xlink:type="simple">JQ410687</ext-link></bold></td><td rowspan="1" colspan="1" style="text-align:center"><ext-link xmlns:xlink="http://www.w3.org/1999/xlink" ext-link-type="gen" xlink:href="KM111930" xlink:type="simple">KM111930</ext-link></td></tr><tr><td rowspan="1" colspan="1" style="text-align:left"><italic><tp:taxon-name>Chiasmocleis capixaba</tp:taxon-name></italic></td><td rowspan="1" colspan="1" style="text-align:center">MTR12297</td><td rowspan="1" colspan="1" style="text-align:center">MTR12297</td><td rowspan="1" colspan="1" style="text-align:center">FloNa dos Goytacazes</td><td rowspan="1" colspan="1" style="text-align:center">ES</td><td rowspan="1" colspan="1" style="text-align:center"><ext-link xmlns:xlink="http://www.w3.org/1999/xlink" ext-link-type="gen" xlink:href="KM111745" xlink:type="simple">KM111745</ext-link></td><td rowspan="1" colspan="1" style="text-align:center"><ext-link xmlns:xlink="http://www.w3.org/1999/xlink" ext-link-type="gen" xlink:href="KM111841" xlink:type="simple">KM111841</ext-link></td><td rowspan="1" colspan="1" style="text-align:center"><bold><ext-link xmlns:xlink="http://www.w3.org/1999/xlink" ext-link-type="gen" xlink:href="JQ410689" xlink:type="simple">JQ410689</ext-link></bold></td><td rowspan="1" colspan="1" style="text-align:center"><ext-link xmlns:xlink="http://www.w3.org/1999/xlink" ext-link-type="gen" xlink:href="KM111931" xlink:type="simple">KM111931</ext-link></td></tr><tr><td rowspan="1" colspan="1" style="text-align:left"><italic><tp:taxon-name>Chiasmocleis cordeiroi</tp:taxon-name></italic></td><td rowspan="1" colspan="1" style="text-align:center">CFBH32057</td><td rowspan="1" colspan="1" style="text-align:center">CFBH15784</td><td rowspan="1" colspan="1" style="text-align:center">Ilhéus</td><td rowspan="1" colspan="1" style="text-align:center">BA</td><td rowspan="1" colspan="1" style="text-align:center"><ext-link xmlns:xlink="http://www.w3.org/1999/xlink" ext-link-type="gen" xlink:href="KM111759" xlink:type="simple">KM111759</ext-link></td><td rowspan="1" colspan="1" style="text-align:center"><ext-link xmlns:xlink="http://www.w3.org/1999/xlink" ext-link-type="gen" xlink:href="KM111852" xlink:type="simple">KM111852</ext-link></td><td rowspan="1" colspan="1" style="text-align:center"><ext-link xmlns:xlink="http://www.w3.org/1999/xlink" ext-link-type="gen" xlink:href="KM111995" xlink:type="simple">KM111995</ext-link></td><td rowspan="1" colspan="1" style="text-align:center"><ext-link xmlns:xlink="http://www.w3.org/1999/xlink" ext-link-type="gen" xlink:href="KM111939" xlink:type="simple">KM111939</ext-link></td></tr><tr><td rowspan="1" colspan="1" style="text-align:left"><italic><tp:taxon-name>Chiasmocleis cordeiroi</tp:taxon-name></italic></td><td rowspan="1" colspan="1" style="text-align:center">MZUSP147496</td><td rowspan="1" colspan="1" style="text-align:center">CTA1935</td><td rowspan="1" colspan="1" style="text-align:center">Ituberá</td><td rowspan="1" colspan="1" style="text-align:center">BA</td><td rowspan="1" colspan="1" style="text-align:center"><ext-link xmlns:xlink="http://www.w3.org/1999/xlink" ext-link-type="gen" xlink:href="KM111760" xlink:type="simple">KM111760</ext-link></td><td rowspan="1" colspan="1" style="text-align:center"><ext-link xmlns:xlink="http://www.w3.org/1999/xlink" ext-link-type="gen" xlink:href="KM111853" xlink:type="simple">KM111853</ext-link></td><td rowspan="1" colspan="1" style="text-align:center"><ext-link xmlns:xlink="http://www.w3.org/1999/xlink" ext-link-type="gen" xlink:href="KM111996" xlink:type="simple">KM111996</ext-link></td><td rowspan="1" colspan="1" style="text-align:center"><ext-link xmlns:xlink="http://www.w3.org/1999/xlink" ext-link-type="gen" xlink:href="KM111940" xlink:type="simple">KM111940</ext-link></td></tr><tr><td rowspan="1" colspan="1" style="text-align:left"><italic><tp:taxon-name>Chiasmocleis cordeiroi</tp:taxon-name></italic></td><td rowspan="1" colspan="1" style="text-align:center">MTR22122</td><td rowspan="1" colspan="1" style="text-align:center">MTR22122</td><td rowspan="1" colspan="1" style="text-align:center">EE Wenceslau Guimarães</td><td rowspan="1" colspan="1" style="text-align:center">BA</td><td rowspan="1" colspan="1" style="text-align:center"><ext-link xmlns:xlink="http://www.w3.org/1999/xlink" ext-link-type="gen" xlink:href="KM111761" xlink:type="simple">KM111761</ext-link></td><td rowspan="1" colspan="1" style="text-align:center"><ext-link xmlns:xlink="http://www.w3.org/1999/xlink" ext-link-type="gen" xlink:href="KM111854" xlink:type="simple">KM111854</ext-link></td><td rowspan="1" colspan="1" style="text-align:center"><ext-link xmlns:xlink="http://www.w3.org/1999/xlink" ext-link-type="gen" xlink:href="KM111997" xlink:type="simple">KM111997</ext-link></td><td rowspan="1" colspan="1" style="text-align:center"><ext-link xmlns:xlink="http://www.w3.org/1999/xlink" ext-link-type="gen" xlink:href="KM111941" xlink:type="simple">KM111941</ext-link></td></tr><tr><td rowspan="1" colspan="1" style="text-align:left"><italic><tp:taxon-name>Chiasmocleis cordeiroi</tp:taxon-name></italic></td><td rowspan="1" colspan="1" style="text-align:center">MTR22123</td><td rowspan="1" colspan="1" style="text-align:center">MTR22123</td><td rowspan="1" colspan="1" style="text-align:center">EE Wenceslau Guimarães</td><td rowspan="1" colspan="1" style="text-align:center">BA</td><td rowspan="1" colspan="1" style="text-align:center"><ext-link xmlns:xlink="http://www.w3.org/1999/xlink" ext-link-type="gen" xlink:href="KM111762" xlink:type="simple">KM111762</ext-link></td><td rowspan="1" colspan="1" style="text-align:center"><ext-link xmlns:xlink="http://www.w3.org/1999/xlink" ext-link-type="gen" xlink:href="KM111855" xlink:type="simple">KM111855</ext-link></td><td rowspan="1" colspan="1" style="text-align:center"><ext-link xmlns:xlink="http://www.w3.org/1999/xlink" ext-link-type="gen" xlink:href="KM111998" xlink:type="simple">KM111998</ext-link></td><td rowspan="1" colspan="1" style="text-align:center"><ext-link xmlns:xlink="http://www.w3.org/1999/xlink" ext-link-type="gen" xlink:href="KM111942" xlink:type="simple">KM111942</ext-link></td></tr><tr><td rowspan="1" colspan="1" style="text-align:left"><italic><tp:taxon-name>Chiasmocleis cordeiroi</tp:taxon-name></italic></td><td rowspan="1" colspan="1" style="text-align:center">PEU137</td><td rowspan="1" colspan="1" style="text-align:center">PEU137</td><td rowspan="1" colspan="1" style="text-align:center">Jaguaripe</td><td rowspan="1" colspan="1" style="text-align:center">BA</td><td rowspan="1" colspan="1" style="text-align:center"><ext-link xmlns:xlink="http://www.w3.org/1999/xlink" ext-link-type="gen" xlink:href="KM111763" xlink:type="simple">KM111763</ext-link></td><td rowspan="1" colspan="1" style="text-align:center"><ext-link xmlns:xlink="http://www.w3.org/1999/xlink" ext-link-type="gen" xlink:href="KM111856" xlink:type="simple">KM111856</ext-link></td><td rowspan="1" colspan="1" style="text-align:center"><ext-link xmlns:xlink="http://www.w3.org/1999/xlink" ext-link-type="gen" xlink:href="KM111999" xlink:type="simple">KM111999</ext-link></td><td rowspan="1" colspan="1" style="text-align:center"><ext-link xmlns:xlink="http://www.w3.org/1999/xlink" ext-link-type="gen" xlink:href="KM111943" xlink:type="simple">KM111943</ext-link></td></tr><tr><td rowspan="1" colspan="1" style="text-align:left"><italic><tp:taxon-name>Chiasmocleis cordeiroi</tp:taxon-name></italic></td><td rowspan="1" colspan="1" style="text-align:center">PEU146</td><td rowspan="1" colspan="1" style="text-align:center">PEU146</td><td rowspan="1" colspan="1" style="text-align:center">Jaguaripe</td><td rowspan="1" colspan="1" style="text-align:center">BA</td><td rowspan="1" colspan="1" style="text-align:center"><ext-link xmlns:xlink="http://www.w3.org/1999/xlink" ext-link-type="gen" xlink:href="KM111764" xlink:type="simple">KM111764</ext-link></td><td rowspan="1" colspan="1" style="text-align:center"><ext-link xmlns:xlink="http://www.w3.org/1999/xlink" ext-link-type="gen" xlink:href="KM111857" xlink:type="simple">KM111857</ext-link></td><td rowspan="1" colspan="1" style="text-align:center"><ext-link xmlns:xlink="http://www.w3.org/1999/xlink" ext-link-type="gen" xlink:href="KM112000" xlink:type="simple">KM112000</ext-link></td><td rowspan="1" colspan="1" style="text-align:center"><ext-link xmlns:xlink="http://www.w3.org/1999/xlink" ext-link-type="gen" xlink:href="KM111944" xlink:type="simple">KM111944</ext-link></td></tr><tr><td rowspan="1" colspan="1" style="text-align:left"><italic><tp:taxon-name>Chiasmocleis crucis</tp:taxon-name></italic></td><td rowspan="1" colspan="1" style="text-align:center">MTR6001</td><td rowspan="1" colspan="1" style="text-align:center">CTMZ6898</td><td rowspan="1" colspan="1" style="text-align:center">Serra do Teimoso</td><td rowspan="1" colspan="1" style="text-align:center">BA</td><td rowspan="1" colspan="1" style="text-align:center"><ext-link xmlns:xlink="http://www.w3.org/1999/xlink" ext-link-type="gen" xlink:href="KM111765" xlink:type="simple">KM111765</ext-link></td><td rowspan="1" colspan="1" style="text-align:center"><ext-link xmlns:xlink="http://www.w3.org/1999/xlink" ext-link-type="gen" xlink:href="KM111858" xlink:type="simple">KM111858</ext-link></td><td rowspan="1" colspan="1" style="text-align:center"><ext-link xmlns:xlink="http://www.w3.org/1999/xlink" ext-link-type="gen" xlink:href="KM112001" xlink:type="simple">KM112001</ext-link></td><td rowspan="1" colspan="1" style="text-align:center"><ext-link xmlns:xlink="http://www.w3.org/1999/xlink" ext-link-type="gen" xlink:href="KM111945" xlink:type="simple">KM111945</ext-link></td></tr><tr><td rowspan="1" colspan="1" style="text-align:left"><italic><tp:taxon-name>Chiasmocleis crucis</tp:taxon-name></italic></td><td rowspan="1" colspan="1" style="text-align:center">-</td><td rowspan="1" colspan="1" style="text-align:center">CTMZ6900</td><td rowspan="1" colspan="1" style="text-align:center">Ilhéus</td><td rowspan="1" colspan="1" style="text-align:center">BA</td><td rowspan="1" colspan="1" style="text-align:center"><ext-link xmlns:xlink="http://www.w3.org/1999/xlink" ext-link-type="gen" xlink:href="KM111766" xlink:type="simple">KM111766</ext-link></td><td rowspan="1" colspan="1" style="text-align:center"><ext-link xmlns:xlink="http://www.w3.org/1999/xlink" ext-link-type="gen" xlink:href="KM111859" xlink:type="simple">KM111859</ext-link></td><td rowspan="1" colspan="1" style="text-align:center"><ext-link xmlns:xlink="http://www.w3.org/1999/xlink" ext-link-type="gen" xlink:href="KM112002" xlink:type="simple">KM112002</ext-link></td><td rowspan="1" colspan="1" style="text-align:center"><ext-link xmlns:xlink="http://www.w3.org/1999/xlink" ext-link-type="gen" xlink:href="KM111946" xlink:type="simple">KM111946</ext-link></td></tr><tr><td rowspan="1" colspan="1" style="text-align:left"><italic><tp:taxon-name>Chiasmocleis crucis</tp:taxon-name></italic></td><td rowspan="1" colspan="1" style="text-align:center">-</td><td rowspan="1" colspan="1" style="text-align:center">CTMZ6901</td><td rowspan="1" colspan="1" style="text-align:center">Ilhéus</td><td rowspan="1" colspan="1" style="text-align:center">BA</td><td rowspan="1" colspan="1" style="text-align:center"><ext-link xmlns:xlink="http://www.w3.org/1999/xlink" ext-link-type="gen" xlink:href="KM111767" xlink:type="simple">KM111767</ext-link></td><td rowspan="1" colspan="1" style="text-align:center"><ext-link xmlns:xlink="http://www.w3.org/1999/xlink" ext-link-type="gen" xlink:href="KM111860" xlink:type="simple">KM111860</ext-link></td><td rowspan="1" colspan="1" style="text-align:center"><ext-link xmlns:xlink="http://www.w3.org/1999/xlink" ext-link-type="gen" xlink:href="KM112003" xlink:type="simple">KM112003</ext-link></td><td rowspan="1" colspan="1" style="text-align:center"><ext-link xmlns:xlink="http://www.w3.org/1999/xlink" ext-link-type="gen" xlink:href="KM111947" xlink:type="simple">KM111947</ext-link></td></tr><tr><td rowspan="1" colspan="1" style="text-align:left"><italic><tp:taxon-name>Chiasmocleis crucis</tp:taxon-name></italic></td><td rowspan="1" colspan="1" style="text-align:center">MTR16070</td><td rowspan="1" colspan="1" style="text-align:center">MTR16070</td><td rowspan="1" colspan="1" style="text-align:center">Serra Bonita</td><td rowspan="1" colspan="1" style="text-align:center">BA</td><td rowspan="1" colspan="1" style="text-align:center"><ext-link xmlns:xlink="http://www.w3.org/1999/xlink" ext-link-type="gen" xlink:href="KM111768" xlink:type="simple">KM111768</ext-link></td><td rowspan="1" colspan="1" style="text-align:center"><ext-link xmlns:xlink="http://www.w3.org/1999/xlink" ext-link-type="gen" xlink:href="KM111861" xlink:type="simple">KM111861</ext-link></td><td rowspan="1" colspan="1" style="text-align:center"><ext-link xmlns:xlink="http://www.w3.org/1999/xlink" ext-link-type="gen" xlink:href="KM112004" xlink:type="simple">KM112004</ext-link></td><td rowspan="1" colspan="1" style="text-align:center"><ext-link xmlns:xlink="http://www.w3.org/1999/xlink" ext-link-type="gen" xlink:href="KM111948" xlink:type="simple">KM111948</ext-link></td></tr><tr><td rowspan="1" colspan="1" style="text-align:left"><italic><tp:taxon-name>Chiasmocleis lacrimae</tp:taxon-name></italic></td><td rowspan="1" colspan="1" style="text-align:center">-</td><td rowspan="1" colspan="1" style="text-align:center">CFBH73</td><td rowspan="1" colspan="1" style="text-align:center">Picinguaba</td><td rowspan="1" colspan="1" style="text-align:center">SP</td><td rowspan="1" colspan="1" style="text-align:center"><ext-link xmlns:xlink="http://www.w3.org/1999/xlink" ext-link-type="gen" xlink:href="KM111748" xlink:type="simple">KM111748</ext-link></td><td rowspan="1" colspan="1" style="text-align:center"><bold><ext-link xmlns:xlink="http://www.w3.org/1999/xlink" ext-link-type="gen" xlink:href="KC180040" xlink:type="simple">KC180040</ext-link></bold></td><td rowspan="1" colspan="1" style="text-align:center"><bold><ext-link xmlns:xlink="http://www.w3.org/1999/xlink" ext-link-type="gen" xlink:href="JQ410715" xlink:type="simple">JQ410715</ext-link></bold></td><td rowspan="1" colspan="1" style="text-align:center"><bold><ext-link xmlns:xlink="http://www.w3.org/1999/xlink" ext-link-type="gen" xlink:href="KC180202" xlink:type="simple">KC180202</ext-link></bold></td></tr><tr><td rowspan="1" colspan="1" style="text-align:left"><italic><tp:taxon-name>Chiasmocleis lacrimae</tp:taxon-name></italic></td><td rowspan="1" colspan="1" style="text-align:center">CFBH17495</td><td rowspan="1" colspan="1" style="text-align:center">CFBH7361</td><td rowspan="1" colspan="1" style="text-align:center">Ilha de São Sebastião</td><td rowspan="1" colspan="1" style="text-align:center">SP</td><td rowspan="1" colspan="1" style="text-align:center"><ext-link xmlns:xlink="http://www.w3.org/1999/xlink" ext-link-type="gen" xlink:href="KM111749" xlink:type="simple">KM111749</ext-link></td><td rowspan="1" colspan="1" style="text-align:center"><ext-link xmlns:xlink="http://www.w3.org/1999/xlink" ext-link-type="gen" xlink:href="KM111844" xlink:type="simple">KM111844</ext-link></td><td rowspan="1" colspan="1" style="text-align:center">-</td><td rowspan="1" colspan="1" style="text-align:center"/></tr><tr><td rowspan="1" colspan="1" style="text-align:left"><italic><tp:taxon-name>Chiasmocleis lacrimae</tp:taxon-name></italic></td><td rowspan="1" colspan="1" style="text-align:center">-</td><td rowspan="1" colspan="1" style="text-align:center">CFBH76</td><td rowspan="1" colspan="1" style="text-align:center">Picinguaba</td><td rowspan="1" colspan="1" style="text-align:center">SP</td><td rowspan="1" colspan="1" style="text-align:center"><ext-link xmlns:xlink="http://www.w3.org/1999/xlink" ext-link-type="gen" xlink:href="KM111750" xlink:type="simple">KM111750</ext-link></td><td rowspan="1" colspan="1" style="text-align:center"><bold><ext-link xmlns:xlink="http://www.w3.org/1999/xlink" ext-link-type="gen" xlink:href="KC180063" xlink:type="simple">KC180063</ext-link></bold></td><td rowspan="1" colspan="1" style="text-align:center"><bold><ext-link xmlns:xlink="http://www.w3.org/1999/xlink" ext-link-type="gen" xlink:href="JQ410714" xlink:type="simple">JQ410714</ext-link></bold></td><td rowspan="1" colspan="1" style="text-align:center"><bold><ext-link xmlns:xlink="http://www.w3.org/1999/xlink" ext-link-type="gen" xlink:href="KC180163" xlink:type="simple">KC180163</ext-link></bold></td></tr><tr><td rowspan="1" colspan="1" style="text-align:left"><italic><tp:taxon-name>Chiasmocleis lacrimae</tp:taxon-name></italic></td><td rowspan="1" colspan="1" style="text-align:center">JFT981</td><td rowspan="1" colspan="1" style="text-align:center">CTA1934</td><td rowspan="1" colspan="1" style="text-align:center">Matada Usina Paineiras</td><td rowspan="1" colspan="1" style="text-align:center">ES</td><td rowspan="1" colspan="1" style="text-align:center"><ext-link xmlns:xlink="http://www.w3.org/1999/xlink" ext-link-type="gen" xlink:href="KM111751" xlink:type="simple">KM111751</ext-link></td><td rowspan="1" colspan="1" style="text-align:center"><ext-link xmlns:xlink="http://www.w3.org/1999/xlink" ext-link-type="gen" xlink:href="KM111845" xlink:type="simple">KM111845</ext-link></td><td rowspan="1" colspan="1" style="text-align:center"><bold><ext-link xmlns:xlink="http://www.w3.org/1999/xlink" ext-link-type="gen" xlink:href="JQ410710" xlink:type="simple">JQ410710</ext-link></bold></td><td rowspan="1" colspan="1" style="text-align:center"><ext-link xmlns:xlink="http://www.w3.org/1999/xlink" ext-link-type="gen" xlink:href="KM111932" xlink:type="simple">KM111932</ext-link></td></tr><tr><td rowspan="1" colspan="1" style="text-align:left"><italic><tp:taxon-name>Chiasmocleis lacrimae</tp:taxon-name></italic></td><td rowspan="1" colspan="1" style="text-align:center">-</td><td rowspan="1" colspan="1" style="text-align:center">CTMZ6946</td><td rowspan="1" colspan="1" style="text-align:center">Bertioga</td><td rowspan="1" colspan="1" style="text-align:center">SP</td><td rowspan="1" colspan="1" style="text-align:center"><ext-link xmlns:xlink="http://www.w3.org/1999/xlink" ext-link-type="gen" xlink:href="KM111752" xlink:type="simple">KM111752</ext-link></td><td rowspan="1" colspan="1" style="text-align:center"><ext-link xmlns:xlink="http://www.w3.org/1999/xlink" ext-link-type="gen" xlink:href="KM111846" xlink:type="simple">KM111846</ext-link></td><td rowspan="1" colspan="1" style="text-align:center">-</td><td rowspan="1" colspan="1" style="text-align:center"><ext-link xmlns:xlink="http://www.w3.org/1999/xlink" ext-link-type="gen" xlink:href="KM111933" xlink:type="simple">KM111933</ext-link></td></tr><tr><td rowspan="1" colspan="1" style="text-align:left"><italic><tp:taxon-name>Chiasmocleis lacrimae</tp:taxon-name></italic></td><td rowspan="1" colspan="1" style="text-align:center">RN7003</td><td rowspan="1" colspan="1" style="text-align:center">CTRN173</td><td rowspan="1" colspan="1" style="text-align:center">Angra dos Reis</td><td rowspan="1" colspan="1" style="text-align:center">RJ</td><td rowspan="1" colspan="1" style="text-align:center"><ext-link xmlns:xlink="http://www.w3.org/1999/xlink" ext-link-type="gen" xlink:href="KM111753" xlink:type="simple">KM111753</ext-link></td><td rowspan="1" colspan="1" style="text-align:center"><ext-link xmlns:xlink="http://www.w3.org/1999/xlink" ext-link-type="gen" xlink:href="KM111847" xlink:type="simple">KM111847</ext-link></td><td rowspan="1" colspan="1" style="text-align:center">-</td><td rowspan="1" colspan="1" style="text-align:center">-</td></tr><tr><td rowspan="1" colspan="1" style="text-align:left"><italic><tp:taxon-name>Chiasmocleis lacrimae</tp:taxon-name></italic></td><td rowspan="1" colspan="1" style="text-align:center">RN7004</td><td rowspan="1" colspan="1" style="text-align:center">CTRN174</td><td rowspan="1" colspan="1" style="text-align:center">Angra dos Reis</td><td rowspan="1" colspan="1" style="text-align:center">RJ</td><td rowspan="1" colspan="1" style="text-align:center"><ext-link xmlns:xlink="http://www.w3.org/1999/xlink" ext-link-type="gen" xlink:href="KM111754" xlink:type="simple">KM111754</ext-link></td><td rowspan="1" colspan="1" style="text-align:center"><ext-link xmlns:xlink="http://www.w3.org/1999/xlink" ext-link-type="gen" xlink:href="KM111848" xlink:type="simple">KM111848</ext-link></td><td rowspan="1" colspan="1" style="text-align:center">-</td><td rowspan="1" colspan="1" style="text-align:center"><ext-link xmlns:xlink="http://www.w3.org/1999/xlink" ext-link-type="gen" xlink:href="KM111934" xlink:type="simple">KM111934</ext-link></td></tr><tr><td rowspan="1" colspan="1" style="text-align:left"><italic><tp:taxon-name>Chiasmocleis lacrimae</tp:taxon-name></italic></td><td rowspan="1" colspan="1" style="text-align:center">RN7005</td><td rowspan="1" colspan="1" style="text-align:center">CTRN175</td><td rowspan="1" colspan="1" style="text-align:center">Angra dos Reis</td><td rowspan="1" colspan="1" style="text-align:center">RJ</td><td rowspan="1" colspan="1" style="text-align:center"><ext-link xmlns:xlink="http://www.w3.org/1999/xlink" ext-link-type="gen" xlink:href="KM111755" xlink:type="simple">KM111755</ext-link></td><td rowspan="1" colspan="1" style="text-align:center"><ext-link xmlns:xlink="http://www.w3.org/1999/xlink" ext-link-type="gen" xlink:href="KM111849" xlink:type="simple">KM111849</ext-link></td><td rowspan="1" colspan="1" style="text-align:center">-</td><td rowspan="1" colspan="1" style="text-align:center"><ext-link xmlns:xlink="http://www.w3.org/1999/xlink" ext-link-type="gen" xlink:href="KM111935" xlink:type="simple">KM111935</ext-link></td></tr><tr><td rowspan="1" colspan="1" style="text-align:left"><italic><tp:taxon-name>Chiasmocleis lacrimae</tp:taxon-name></italic></td><td rowspan="1" colspan="1" style="text-align:center">MNRJ47477</td><td rowspan="1" colspan="1" style="text-align:center">MNRJ47477</td><td rowspan="1" colspan="1" style="text-align:center">ReBio União</td><td rowspan="1" colspan="1" style="text-align:center">RJ</td><td rowspan="1" colspan="1" style="text-align:center"><ext-link xmlns:xlink="http://www.w3.org/1999/xlink" ext-link-type="gen" xlink:href="KM111746" xlink:type="simple">KM111746</ext-link></td><td rowspan="1" colspan="1" style="text-align:center"><ext-link xmlns:xlink="http://www.w3.org/1999/xlink" ext-link-type="gen" xlink:href="KM111842" xlink:type="simple">KM111842</ext-link></td><td rowspan="1" colspan="1" style="text-align:center">-</td><td rowspan="1" colspan="1" style="text-align:center">-</td></tr><tr><td rowspan="1" colspan="1" style="text-align:left"><italic><tp:taxon-name>Chiasmocleis lacrimae</tp:taxon-name></italic></td><td rowspan="1" colspan="1" style="text-align:center">MNRJ48415</td><td rowspan="1" colspan="1" style="text-align:center">MNRJ48415</td><td rowspan="1" colspan="1" style="text-align:center">ReBio União</td><td rowspan="1" colspan="1" style="text-align:center">RJ</td><td rowspan="1" colspan="1" style="text-align:center"><ext-link xmlns:xlink="http://www.w3.org/1999/xlink" ext-link-type="gen" xlink:href="KM111747" xlink:type="simple">KM111747</ext-link></td><td rowspan="1" colspan="1" style="text-align:center"><ext-link xmlns:xlink="http://www.w3.org/1999/xlink" ext-link-type="gen" xlink:href="KM111843" xlink:type="simple">KM111843</ext-link></td><td rowspan="1" colspan="1" style="text-align:center">-</td><td rowspan="1" colspan="1" style="text-align:center">-</td></tr><tr><td rowspan="1" colspan="1" style="text-align:left"><italic><tp:taxon-name>Chiasmocleis lacrimae</tp:taxon-name></italic></td><td rowspan="1" colspan="1" style="text-align:center">MNRJ49302</td><td rowspan="1" colspan="1" style="text-align:center">MNRJ49302</td><td rowspan="1" colspan="1" style="text-align:center">Cachoeiras de Macacu</td><td rowspan="1" colspan="1" style="text-align:center">ES</td><td rowspan="1" colspan="1" style="text-align:center"><ext-link xmlns:xlink="http://www.w3.org/1999/xlink" ext-link-type="gen" xlink:href="KM111756" xlink:type="simple">KM111756</ext-link></td><td rowspan="1" colspan="1" style="text-align:center"><ext-link xmlns:xlink="http://www.w3.org/1999/xlink" ext-link-type="gen" xlink:href="KM111850" xlink:type="simple">KM111850</ext-link></td><td rowspan="1" colspan="1" style="text-align:center"><bold><ext-link xmlns:xlink="http://www.w3.org/1999/xlink" ext-link-type="gen" xlink:href="JQ410712" xlink:type="simple">JQ410712</ext-link></bold></td><td rowspan="1" colspan="1" style="text-align:center"><ext-link xmlns:xlink="http://www.w3.org/1999/xlink" ext-link-type="gen" xlink:href="KM111936" xlink:type="simple">KM111936</ext-link></td></tr><tr><td rowspan="1" colspan="1" style="text-align:left"><italic><tp:taxon-name>Chiasmocleis lacrimae</tp:taxon-name></italic></td><td rowspan="1" colspan="1" style="text-align:center">MNRJ60744</td><td rowspan="1" colspan="1" style="text-align:center">MNRJ60744</td><td rowspan="1" colspan="1" style="text-align:center">Duque de Caxias</td><td rowspan="1" colspan="1" style="text-align:center">RJ</td><td rowspan="1" colspan="1" style="text-align:center"><ext-link xmlns:xlink="http://www.w3.org/1999/xlink" ext-link-type="gen" xlink:href="KM111757" xlink:type="simple">KM111757</ext-link></td><td rowspan="1" colspan="1" style="text-align:center">-</td><td rowspan="1" colspan="1" style="text-align:center"><bold><ext-link xmlns:xlink="http://www.w3.org/1999/xlink" ext-link-type="gen" xlink:href="JQ410713" xlink:type="simple">JQ410713</ext-link></bold></td><td rowspan="1" colspan="1" style="text-align:center"><ext-link xmlns:xlink="http://www.w3.org/1999/xlink" ext-link-type="gen" xlink:href="KM111937" xlink:type="simple">KM111937</ext-link></td></tr><tr><td rowspan="1" colspan="1" style="text-align:left"><italic><tp:taxon-name>Chiasmocleis lacrimae</tp:taxon-name></italic></td><td rowspan="1" colspan="1" style="text-align:center">MNRJ66494</td><td rowspan="1" colspan="1" style="text-align:center">MNRJ66494</td><td rowspan="1" colspan="1" style="text-align:center">Mimoso do Sul</td><td rowspan="1" colspan="1" style="text-align:center">ES</td><td rowspan="1" colspan="1" style="text-align:center"><ext-link xmlns:xlink="http://www.w3.org/1999/xlink" ext-link-type="gen" xlink:href="KM111758" xlink:type="simple">KM111758</ext-link></td><td rowspan="1" colspan="1" style="text-align:center"><ext-link xmlns:xlink="http://www.w3.org/1999/xlink" ext-link-type="gen" xlink:href="KM111851" xlink:type="simple">KM111851</ext-link></td><td rowspan="1" colspan="1" style="text-align:center"><bold><ext-link xmlns:xlink="http://www.w3.org/1999/xlink" ext-link-type="gen" xlink:href="JQ410711" xlink:type="simple">JQ410711</ext-link></bold></td><td rowspan="1" colspan="1" style="text-align:center"><ext-link xmlns:xlink="http://www.w3.org/1999/xlink" ext-link-type="gen" xlink:href="KM111938" xlink:type="simple">KM111938</ext-link></td></tr><tr><td rowspan="1" colspan="1" style="text-align:left"><italic><tp:taxon-name>Chiasmocleis leucosticta</tp:taxon-name></italic></td><td rowspan="1" colspan="1" style="text-align:center">CFBH19029</td><td rowspan="1" colspan="1" style="text-align:center">CFBH8594</td><td rowspan="1" colspan="1" style="text-align:center">PE Ilha do Cardoso</td><td rowspan="1" colspan="1" style="text-align:center">SP</td><td rowspan="1" colspan="1" style="text-align:center"><ext-link xmlns:xlink="http://www.w3.org/1999/xlink" ext-link-type="gen" xlink:href="KM111769" xlink:type="simple">KM111769</ext-link></td><td rowspan="1" colspan="1" style="text-align:center"><ext-link xmlns:xlink="http://www.w3.org/1999/xlink" ext-link-type="gen" xlink:href="KM111862" xlink:type="simple">KM111862</ext-link></td><td rowspan="1" colspan="1" style="text-align:center">-</td><td rowspan="1" colspan="1" style="text-align:center">-</td></tr><tr><td rowspan="1" colspan="1" style="text-align:left"><italic><tp:taxon-name>Chiasmocleis leucosticta</tp:taxon-name></italic></td><td rowspan="1" colspan="1" style="text-align:center">MZUSP136053</td><td rowspan="1" colspan="1" style="text-align:center">CTMZ2485</td><td rowspan="1" colspan="1" style="text-align:center">PE Carlos Botelho</td><td rowspan="1" colspan="1" style="text-align:center">SP</td><td rowspan="1" colspan="1" style="text-align:center"><ext-link xmlns:xlink="http://www.w3.org/1999/xlink" ext-link-type="gen" xlink:href="KM111770" xlink:type="simple">KM111770</ext-link></td><td rowspan="1" colspan="1" style="text-align:center"><ext-link xmlns:xlink="http://www.w3.org/1999/xlink" ext-link-type="gen" xlink:href="KM111863" xlink:type="simple">KM111863</ext-link></td><td rowspan="1" colspan="1" style="text-align:center">-</td><td rowspan="1" colspan="1" style="text-align:center">-</td></tr><tr><td rowspan="1" colspan="1" style="text-align:left"><italic><tp:taxon-name>Chiasmocleis leucosticta</tp:taxon-name></italic></td><td rowspan="1" colspan="1" style="text-align:center">MZUSP136055</td><td rowspan="1" colspan="1" style="text-align:center">CTMZ2493</td><td rowspan="1" colspan="1" style="text-align:center">PE Carlos Botelho</td><td rowspan="1" colspan="1" style="text-align:center">SP</td><td rowspan="1" colspan="1" style="text-align:center"><ext-link xmlns:xlink="http://www.w3.org/1999/xlink" ext-link-type="gen" xlink:href="KM111771" xlink:type="simple">KM111771</ext-link></td><td rowspan="1" colspan="1" style="text-align:center">-</td><td rowspan="1" colspan="1" style="text-align:center">-</td><td rowspan="1" colspan="1" style="text-align:center"><ext-link xmlns:xlink="http://www.w3.org/1999/xlink" ext-link-type="gen" xlink:href="KM111949" xlink:type="simple">KM111949</ext-link></td></tr><tr><td rowspan="1" colspan="1" style="text-align:left"><italic><tp:taxon-name>Chiasmocleis leucosticta</tp:taxon-name></italic></td><td rowspan="1" colspan="1" style="text-align:center">MZUSP136059</td><td rowspan="1" colspan="1" style="text-align:center">CTMZ2497</td><td rowspan="1" colspan="1" style="text-align:center">PE Carlos Botelho</td><td rowspan="1" colspan="1" style="text-align:center">SP</td><td rowspan="1" colspan="1" style="text-align:center">-</td><td rowspan="1" colspan="1" style="text-align:center"><ext-link xmlns:xlink="http://www.w3.org/1999/xlink" ext-link-type="gen" xlink:href="KM111864" xlink:type="simple">KM111864</ext-link></td><td rowspan="1" colspan="1" style="text-align:center">-</td><td rowspan="1" colspan="1" style="text-align:center"><ext-link xmlns:xlink="http://www.w3.org/1999/xlink" ext-link-type="gen" xlink:href="KM111950" xlink:type="simple">KM111950</ext-link></td></tr><tr><td rowspan="1" colspan="1" style="text-align:left"><italic><tp:taxon-name>Chiasmocleis leucosticta</tp:taxon-name></italic></td><td rowspan="1" colspan="1" style="text-align:center">MTR7128</td><td rowspan="1" colspan="1" style="text-align:center">CTMZ6943</td><td rowspan="1" colspan="1" style="text-align:center">Fazenda Intervales</td><td rowspan="1" colspan="1" style="text-align:center">SP</td><td rowspan="1" colspan="1" style="text-align:center">-</td><td rowspan="1" colspan="1" style="text-align:center">-</td><td rowspan="1" colspan="1" style="text-align:center"><ext-link xmlns:xlink="http://www.w3.org/1999/xlink" ext-link-type="gen" xlink:href="KM112005" xlink:type="simple">KM112005</ext-link></td><td rowspan="1" colspan="1" style="text-align:center"><ext-link xmlns:xlink="http://www.w3.org/1999/xlink" ext-link-type="gen" xlink:href="KM111951" xlink:type="simple">KM111951</ext-link></td></tr><tr><td rowspan="1" colspan="1" style="text-align:left"><italic><tp:taxon-name>Chiasmocleis leucosticta</tp:taxon-name></italic></td><td rowspan="1" colspan="1" style="text-align:center">-</td><td rowspan="1" colspan="1" style="text-align:center">CTMZ6944</td><td rowspan="1" colspan="1" style="text-align:center">Piedade</td><td rowspan="1" colspan="1" style="text-align:center">SP</td><td rowspan="1" colspan="1" style="text-align:center"><ext-link xmlns:xlink="http://www.w3.org/1999/xlink" ext-link-type="gen" xlink:href="KM111772" xlink:type="simple">KM111772</ext-link></td><td rowspan="1" colspan="1" style="text-align:center">-</td><td rowspan="1" colspan="1" style="text-align:center"><ext-link xmlns:xlink="http://www.w3.org/1999/xlink" ext-link-type="gen" xlink:href="KM112006" xlink:type="simple">KM112006</ext-link></td><td rowspan="1" colspan="1" style="text-align:center">-</td></tr><tr><td rowspan="1" colspan="1" style="text-align:left"><italic><tp:taxon-name>Chiasmocleis mantiqueira</tp:taxon-name></italic></td><td rowspan="1" colspan="1" style="text-align:center">-</td><td rowspan="1" colspan="1" style="text-align:center">CTMZ6891</td><td rowspan="1" colspan="1" style="text-align:center">Serra do Brigadeiro</td><td rowspan="1" colspan="1" style="text-align:center">MG</td><td rowspan="1" colspan="1" style="text-align:center"><ext-link xmlns:xlink="http://www.w3.org/1999/xlink" ext-link-type="gen" xlink:href="KM111773" xlink:type="simple">KM111773</ext-link></td><td rowspan="1" colspan="1" style="text-align:center"><ext-link xmlns:xlink="http://www.w3.org/1999/xlink" ext-link-type="gen" xlink:href="KM111865" xlink:type="simple">KM111865</ext-link></td><td rowspan="1" colspan="1" style="text-align:center">-</td><td rowspan="1" colspan="1" style="text-align:center"><ext-link xmlns:xlink="http://www.w3.org/1999/xlink" ext-link-type="gen" xlink:href="KM111952" xlink:type="simple">KM111952</ext-link></td></tr><tr><td rowspan="1" colspan="1" style="text-align:left"><italic><tp:taxon-name>Chiasmocleis mantiqueira</tp:taxon-name></italic></td><td rowspan="1" colspan="1" style="text-align:center">UFMG-A9643</td><td rowspan="1" colspan="1" style="text-align:center">UFMG-T1802</td><td rowspan="1" colspan="1" style="text-align:center">Ouro Branco</td><td rowspan="1" colspan="1" style="text-align:center">MG</td><td rowspan="1" colspan="1" style="text-align:center"><ext-link xmlns:xlink="http://www.w3.org/1999/xlink" ext-link-type="gen" xlink:href="KM111774" xlink:type="simple">KM111774</ext-link></td><td rowspan="1" colspan="1" style="text-align:center"><ext-link xmlns:xlink="http://www.w3.org/1999/xlink" ext-link-type="gen" xlink:href="KM111866" xlink:type="simple">KM111866</ext-link></td><td rowspan="1" colspan="1" style="text-align:center"><ext-link xmlns:xlink="http://www.w3.org/1999/xlink" ext-link-type="gen" xlink:href="KM112007" xlink:type="simple">KM112007</ext-link></td><td rowspan="1" colspan="1" style="text-align:center">-</td></tr><tr><td rowspan="1" colspan="1" style="text-align:left"><italic><tp:taxon-name>Chiasmocleis mantiqueira</tp:taxon-name></italic></td><td rowspan="1" colspan="1" style="text-align:center">UFMG-A9659</td><td rowspan="1" colspan="1" style="text-align:center">UFMG-T1804</td><td rowspan="1" colspan="1" style="text-align:center">Ouro Branco</td><td rowspan="1" colspan="1" style="text-align:center">MG</td><td rowspan="1" colspan="1" style="text-align:center"><ext-link xmlns:xlink="http://www.w3.org/1999/xlink" ext-link-type="gen" xlink:href="KM111775" xlink:type="simple">KM111775</ext-link></td><td rowspan="1" colspan="1" style="text-align:center"><ext-link xmlns:xlink="http://www.w3.org/1999/xlink" ext-link-type="gen" xlink:href="KM111867" xlink:type="simple">KM111867</ext-link></td><td rowspan="1" colspan="1" style="text-align:center">-</td><td rowspan="1" colspan="1" style="text-align:center"><ext-link xmlns:xlink="http://www.w3.org/1999/xlink" ext-link-type="gen" xlink:href="KM111953" xlink:type="simple">KM111953</ext-link></td></tr><tr><td rowspan="1" colspan="1" style="text-align:left"><italic><tp:taxon-name>Chiasmocleis mantiqueira</tp:taxon-name></italic></td><td rowspan="1" colspan="1" style="text-align:center">UFMG-A9651</td><td rowspan="1" colspan="1" style="text-align:center">UFMG-T1810</td><td rowspan="1" colspan="1" style="text-align:center">Ouro Branco</td><td rowspan="1" colspan="1" style="text-align:center">MG</td><td rowspan="1" colspan="1" style="text-align:center"><ext-link xmlns:xlink="http://www.w3.org/1999/xlink" ext-link-type="gen" xlink:href="KM111776" xlink:type="simple">KM111776</ext-link></td><td rowspan="1" colspan="1" style="text-align:center"><ext-link xmlns:xlink="http://www.w3.org/1999/xlink" ext-link-type="gen" xlink:href="KM111868" xlink:type="simple">KM111868</ext-link></td><td rowspan="1" colspan="1" style="text-align:center">-</td><td rowspan="1" colspan="1" style="text-align:center"><ext-link xmlns:xlink="http://www.w3.org/1999/xlink" ext-link-type="gen" xlink:href="KM111954" xlink:type="simple">KM111954</ext-link></td></tr><tr><td rowspan="1" colspan="1" style="text-align:left"><italic><tp:taxon-name>Chiasmocleis mantiqueira</tp:taxon-name></italic></td><td rowspan="1" colspan="1" style="text-align:center">UFMG-A9656</td><td rowspan="1" colspan="1" style="text-align:center">UFMG-T1815</td><td rowspan="1" colspan="1" style="text-align:center">Ouro Branco</td><td rowspan="1" colspan="1" style="text-align:center">MG</td><td rowspan="1" colspan="1" style="text-align:center"><ext-link xmlns:xlink="http://www.w3.org/1999/xlink" ext-link-type="gen" xlink:href="KM111777" xlink:type="simple">KM111777</ext-link></td><td rowspan="1" colspan="1" style="text-align:center"><ext-link xmlns:xlink="http://www.w3.org/1999/xlink" ext-link-type="gen" xlink:href="KM111869" xlink:type="simple">KM111869</ext-link></td><td rowspan="1" colspan="1" style="text-align:center">-</td><td rowspan="1" colspan="1" style="text-align:center"><ext-link xmlns:xlink="http://www.w3.org/1999/xlink" ext-link-type="gen" xlink:href="KM111955" xlink:type="simple">KM111955</ext-link></td></tr><tr><td rowspan="1" colspan="1" style="text-align:left"><italic><tp:taxon-name>Chiasmocleis quilombola</tp:taxon-name></italic> sp. n.</td><td rowspan="1" colspan="1" style="text-align:center">-</td><td rowspan="1" colspan="1" style="text-align:center">CFBH1437</td><td rowspan="1" colspan="1" style="text-align:center">ReBio Sooretama</td><td rowspan="1" colspan="1" style="text-align:center">ES</td><td rowspan="1" colspan="1" style="text-align:center"><ext-link xmlns:xlink="http://www.w3.org/1999/xlink" ext-link-type="gen" xlink:href="KM111778" xlink:type="simple">KM111778</ext-link></td><td rowspan="1" colspan="1" style="text-align:center"><bold><ext-link xmlns:xlink="http://www.w3.org/1999/xlink" ext-link-type="gen" xlink:href="KC180044" xlink:type="simple">KC180044</ext-link></bold></td><td rowspan="1" colspan="1" style="text-align:center">-</td><td rowspan="1" colspan="1" style="text-align:center"><bold><ext-link xmlns:xlink="http://www.w3.org/1999/xlink" ext-link-type="gen" xlink:href="KC180193" xlink:type="simple">KC180193</ext-link></bold></td></tr><tr><td rowspan="1" colspan="1" style="text-align:left"><italic><tp:taxon-name>Chiasmocleis quilombola</tp:taxon-name></italic> sp. n.</td><td rowspan="1" colspan="1" style="text-align:center">-</td><td rowspan="1" colspan="1" style="text-align:center">CFBH1438</td><td rowspan="1" colspan="1" style="text-align:center">ReBio Sooretama</td><td rowspan="1" colspan="1" style="text-align:center">ES</td><td rowspan="1" colspan="1" style="text-align:center"><ext-link xmlns:xlink="http://www.w3.org/1999/xlink" ext-link-type="gen" xlink:href="KM111779" xlink:type="simple">KM111779</ext-link></td><td rowspan="1" colspan="1" style="text-align:center"><bold><ext-link xmlns:xlink="http://www.w3.org/1999/xlink" ext-link-type="gen" xlink:href="KC179977" xlink:type="simple">KC179977</ext-link></bold></td><td rowspan="1" colspan="1" style="text-align:center">-</td><td rowspan="1" colspan="1" style="text-align:center"><bold><ext-link xmlns:xlink="http://www.w3.org/1999/xlink" ext-link-type="gen" xlink:href="KC180168" xlink:type="simple">KC180168</ext-link></bold></td></tr><tr><td rowspan="1" colspan="1" style="text-align:left"><italic><tp:taxon-name>Chiasmocleis quilombola</tp:taxon-name></italic> sp. n.</td><td rowspan="1" colspan="1" style="text-align:center">CFBH19471</td><td rowspan="1" colspan="1" style="text-align:center">CFBH9055</td><td rowspan="1" colspan="1" style="text-align:center">Povoação</td><td rowspan="1" colspan="1" style="text-align:center">ES</td><td rowspan="1" colspan="1" style="text-align:center"><ext-link xmlns:xlink="http://www.w3.org/1999/xlink" ext-link-type="gen" xlink:href="KM111780" xlink:type="simple">KM111780</ext-link></td><td rowspan="1" colspan="1" style="text-align:center"><ext-link xmlns:xlink="http://www.w3.org/1999/xlink" ext-link-type="gen" xlink:href="KM111870" xlink:type="simple">KM111870</ext-link></td><td rowspan="1" colspan="1" style="text-align:center"><ext-link xmlns:xlink="http://www.w3.org/1999/xlink" ext-link-type="gen" xlink:href="KM112008" xlink:type="simple">KM112008</ext-link></td><td rowspan="1" colspan="1" style="text-align:center"><ext-link xmlns:xlink="http://www.w3.org/1999/xlink" ext-link-type="gen" xlink:href="KM111956" xlink:type="simple">KM111956</ext-link></td></tr><tr><td rowspan="1" colspan="1" style="text-align:left"><italic><tp:taxon-name>Chiasmocleis quilombola</tp:taxon-name></italic> sp. n.</td><td rowspan="1" colspan="1" style="text-align:center">CFBH18076</td><td rowspan="1" colspan="1" style="text-align:center">CFBH9082</td><td rowspan="1" colspan="1" style="text-align:center">Povoação</td><td rowspan="1" colspan="1" style="text-align:center">ES</td><td rowspan="1" colspan="1" style="text-align:center"><ext-link xmlns:xlink="http://www.w3.org/1999/xlink" ext-link-type="gen" xlink:href="KM111781" xlink:type="simple">KM111781</ext-link></td><td rowspan="1" colspan="1" style="text-align:center"><ext-link xmlns:xlink="http://www.w3.org/1999/xlink" ext-link-type="gen" xlink:href="KM111871" xlink:type="simple">KM111871</ext-link></td><td rowspan="1" colspan="1" style="text-align:center"><ext-link xmlns:xlink="http://www.w3.org/1999/xlink" ext-link-type="gen" xlink:href="KM112009" xlink:type="simple">KM112009</ext-link></td><td rowspan="1" colspan="1" style="text-align:center"><ext-link xmlns:xlink="http://www.w3.org/1999/xlink" ext-link-type="gen" xlink:href="KM111957" xlink:type="simple">KM111957</ext-link></td></tr><tr><td rowspan="1" colspan="1" style="text-align:left"><italic><tp:taxon-name>Chiasmocleis quilombola</tp:taxon-name></italic> sp. n.</td><td rowspan="1" colspan="1" style="text-align:center">CFBH18077</td><td rowspan="1" colspan="1" style="text-align:center">CFBH9083</td><td rowspan="1" colspan="1" style="text-align:center">Povoação</td><td rowspan="1" colspan="1" style="text-align:center">ES</td><td rowspan="1" colspan="1" style="text-align:center"><ext-link xmlns:xlink="http://www.w3.org/1999/xlink" ext-link-type="gen" xlink:href="KM111782" xlink:type="simple">KM111782</ext-link></td><td rowspan="1" colspan="1" style="text-align:center"><ext-link xmlns:xlink="http://www.w3.org/1999/xlink" ext-link-type="gen" xlink:href="KM111872" xlink:type="simple">KM111872</ext-link></td><td rowspan="1" colspan="1" style="text-align:center"><ext-link xmlns:xlink="http://www.w3.org/1999/xlink" ext-link-type="gen" xlink:href="KM112010" xlink:type="simple">KM112010</ext-link></td><td rowspan="1" colspan="1" style="text-align:center"><ext-link xmlns:xlink="http://www.w3.org/1999/xlink" ext-link-type="gen" xlink:href="KM111958" xlink:type="simple">KM111958</ext-link></td></tr><tr><td rowspan="1" colspan="1" style="text-align:left"><italic><tp:taxon-name>Chiasmocleis quilombola</tp:taxon-name></italic> sp. n.</td><td rowspan="1" colspan="1" style="text-align:center">JFT831</td><td rowspan="1" colspan="1" style="text-align:center">CTA1906</td><td rowspan="1" colspan="1" style="text-align:center">FloNa do Rio Preto</td><td rowspan="1" colspan="1" style="text-align:center">ES</td><td rowspan="1" colspan="1" style="text-align:center"><ext-link xmlns:xlink="http://www.w3.org/1999/xlink" ext-link-type="gen" xlink:href="KM111783" xlink:type="simple">KM111783</ext-link></td><td rowspan="1" colspan="1" style="text-align:center"><ext-link xmlns:xlink="http://www.w3.org/1999/xlink" ext-link-type="gen" xlink:href="KM111873" xlink:type="simple">KM111873</ext-link></td><td rowspan="1" colspan="1" style="text-align:center"><ext-link xmlns:xlink="http://www.w3.org/1999/xlink" ext-link-type="gen" xlink:href="JQ410669" xlink:type="simple">JQ410669</ext-link></td><td rowspan="1" colspan="1" style="text-align:center"><ext-link xmlns:xlink="http://www.w3.org/1999/xlink" ext-link-type="gen" xlink:href="KM111959" xlink:type="simple">KM111959</ext-link></td></tr><tr><td rowspan="1" colspan="1" style="text-align:left"><italic><tp:taxon-name>Chiasmocleis quilombola</tp:taxon-name></italic> sp. n.</td><td rowspan="1" colspan="1" style="text-align:center">MZUSP147471</td><td rowspan="1" colspan="1" style="text-align:center">CTA1907</td><td rowspan="1" colspan="1" style="text-align:center">FloNa do Rio Preto</td><td rowspan="1" colspan="1" style="text-align:center">ES</td><td rowspan="1" colspan="1" style="text-align:center"><ext-link xmlns:xlink="http://www.w3.org/1999/xlink" ext-link-type="gen" xlink:href="KM111784" xlink:type="simple">KM111784</ext-link></td><td rowspan="1" colspan="1" style="text-align:center"><ext-link xmlns:xlink="http://www.w3.org/1999/xlink" ext-link-type="gen" xlink:href="KM111874" xlink:type="simple">KM111874</ext-link></td><td rowspan="1" colspan="1" style="text-align:center"><bold><ext-link xmlns:xlink="http://www.w3.org/1999/xlink" ext-link-type="gen" xlink:href="JQ410670" xlink:type="simple">JQ410670</ext-link></bold></td><td rowspan="1" colspan="1" style="text-align:center"><ext-link xmlns:xlink="http://www.w3.org/1999/xlink" ext-link-type="gen" xlink:href="KM111960" xlink:type="simple">KM111960</ext-link></td></tr><tr><td rowspan="1" colspan="1" style="text-align:left"><italic><tp:taxon-name>Chiasmocleis quilombola</tp:taxon-name></italic> sp. n.</td><td rowspan="1" colspan="1" style="text-align:center">MZUSP147472</td><td rowspan="1" colspan="1" style="text-align:center">CTA1908</td><td rowspan="1" colspan="1" style="text-align:center">FloNa do Rio Preto</td><td rowspan="1" colspan="1" style="text-align:center">ES</td><td rowspan="1" colspan="1" style="text-align:center"><ext-link xmlns:xlink="http://www.w3.org/1999/xlink" ext-link-type="gen" xlink:href="KM111785" xlink:type="simple">KM111785</ext-link></td><td rowspan="1" colspan="1" style="text-align:center"><ext-link xmlns:xlink="http://www.w3.org/1999/xlink" ext-link-type="gen" xlink:href="KM111875" xlink:type="simple">KM111875</ext-link></td><td rowspan="1" colspan="1" style="text-align:center"><bold><ext-link xmlns:xlink="http://www.w3.org/1999/xlink" ext-link-type="gen" xlink:href="JQ410671" xlink:type="simple">JQ410671</ext-link></bold></td><td rowspan="1" colspan="1" style="text-align:center"><ext-link xmlns:xlink="http://www.w3.org/1999/xlink" ext-link-type="gen" xlink:href="KM111961" xlink:type="simple">KM111961</ext-link></td></tr><tr><td rowspan="1" colspan="1" style="text-align:left"><italic><tp:taxon-name>Chiasmocleis quilombola</tp:taxon-name></italic> sp. n.</td><td rowspan="1" colspan="1" style="text-align:center">MZUSP147473</td><td rowspan="1" colspan="1" style="text-align:center">CTA1909</td><td rowspan="1" colspan="1" style="text-align:center">FloNa do Rio Preto</td><td rowspan="1" colspan="1" style="text-align:center">ES</td><td rowspan="1" colspan="1" style="text-align:center"><ext-link xmlns:xlink="http://www.w3.org/1999/xlink" ext-link-type="gen" xlink:href="KM111786" xlink:type="simple">KM111786</ext-link></td><td rowspan="1" colspan="1" style="text-align:center"><ext-link xmlns:xlink="http://www.w3.org/1999/xlink" ext-link-type="gen" xlink:href="KM111876" xlink:type="simple">KM111876</ext-link></td><td rowspan="1" colspan="1" style="text-align:center"><bold><ext-link xmlns:xlink="http://www.w3.org/1999/xlink" ext-link-type="gen" xlink:href="JQ410672" xlink:type="simple">JQ410672</ext-link></bold></td><td rowspan="1" colspan="1" style="text-align:center"><ext-link xmlns:xlink="http://www.w3.org/1999/xlink" ext-link-type="gen" xlink:href="KM111962" xlink:type="simple">KM111962</ext-link></td></tr><tr><td rowspan="1" colspan="1" style="text-align:left"><italic><tp:taxon-name>Chiasmocleis quilombola</tp:taxon-name></italic> sp. n.</td><td rowspan="1" colspan="1" style="text-align:center">MZUSP147474</td><td rowspan="1" colspan="1" style="text-align:center">CTA1918</td><td rowspan="1" colspan="1" style="text-align:center">FloNa do Rio Preto</td><td rowspan="1" colspan="1" style="text-align:center">ES</td><td rowspan="1" colspan="1" style="text-align:center"><ext-link xmlns:xlink="http://www.w3.org/1999/xlink" ext-link-type="gen" xlink:href="KM111787" xlink:type="simple">KM111787</ext-link></td><td rowspan="1" colspan="1" style="text-align:center"><ext-link xmlns:xlink="http://www.w3.org/1999/xlink" ext-link-type="gen" xlink:href="KM111877" xlink:type="simple">KM111877</ext-link></td><td rowspan="1" colspan="1" style="text-align:center"><bold><ext-link xmlns:xlink="http://www.w3.org/1999/xlink" ext-link-type="gen" xlink:href="JQ410673" xlink:type="simple">JQ410673</ext-link></bold></td><td rowspan="1" colspan="1" style="text-align:center"><ext-link xmlns:xlink="http://www.w3.org/1999/xlink" ext-link-type="gen" xlink:href="KM111963" xlink:type="simple">KM111963</ext-link></td></tr><tr><td rowspan="1" colspan="1" style="text-align:left"><italic><tp:taxon-name>Chiasmocleis quilombola</tp:taxon-name></italic> sp. n.</td><td rowspan="1" colspan="1" style="text-align:center">MZUSP147475</td><td rowspan="1" colspan="1" style="text-align:center">CTA1919</td><td rowspan="1" colspan="1" style="text-align:center">FloNa do Rio Preto</td><td rowspan="1" colspan="1" style="text-align:center">ES</td><td rowspan="1" colspan="1" style="text-align:center"><ext-link xmlns:xlink="http://www.w3.org/1999/xlink" ext-link-type="gen" xlink:href="KM111788" xlink:type="simple">KM111788</ext-link></td><td rowspan="1" colspan="1" style="text-align:center"><ext-link xmlns:xlink="http://www.w3.org/1999/xlink" ext-link-type="gen" xlink:href="KM111878" xlink:type="simple">KM111878</ext-link></td><td rowspan="1" colspan="1" style="text-align:center"><bold><ext-link xmlns:xlink="http://www.w3.org/1999/xlink" ext-link-type="gen" xlink:href="JQ410674" xlink:type="simple">JQ410674</ext-link></bold></td><td rowspan="1" colspan="1" style="text-align:center"><ext-link xmlns:xlink="http://www.w3.org/1999/xlink" ext-link-type="gen" xlink:href="KM111964" xlink:type="simple">KM111964</ext-link></td></tr><tr><td rowspan="1" colspan="1" style="text-align:left"><italic><tp:taxon-name>Chiasmocleis quilombola</tp:taxon-name></italic> sp. n.</td><td rowspan="1" colspan="1" style="text-align:center">MZUSP147494</td><td rowspan="1" colspan="1" style="text-align:center">CTA1923</td><td rowspan="1" colspan="1" style="text-align:center">FloNa do Rio Preto</td><td rowspan="1" colspan="1" style="text-align:center">ES</td><td rowspan="1" colspan="1" style="text-align:center"><ext-link xmlns:xlink="http://www.w3.org/1999/xlink" ext-link-type="gen" xlink:href="KM111789" xlink:type="simple">KM111789</ext-link></td><td rowspan="1" colspan="1" style="text-align:center"><ext-link xmlns:xlink="http://www.w3.org/1999/xlink" ext-link-type="gen" xlink:href="KM111879" xlink:type="simple">KM111879</ext-link></td><td rowspan="1" colspan="1" style="text-align:center"><bold><ext-link xmlns:xlink="http://www.w3.org/1999/xlink" ext-link-type="gen" xlink:href="JQ410677" xlink:type="simple">JQ410677</ext-link></bold></td><td rowspan="1" colspan="1" style="text-align:center"><ext-link xmlns:xlink="http://www.w3.org/1999/xlink" ext-link-type="gen" xlink:href="KM111965" xlink:type="simple">KM111965</ext-link></td></tr><tr><td rowspan="1" colspan="1" style="text-align:left"><italic><tp:taxon-name>Chiasmocleis quilombola</tp:taxon-name></italic> sp. n.</td><td rowspan="1" colspan="1" style="text-align:center">MZUSP147479</td><td rowspan="1" colspan="1" style="text-align:center">CTA1929</td><td rowspan="1" colspan="1" style="text-align:center">FloNa do Rio Preto</td><td rowspan="1" colspan="1" style="text-align:center">ES</td><td rowspan="1" colspan="1" style="text-align:center"><ext-link xmlns:xlink="http://www.w3.org/1999/xlink" ext-link-type="gen" xlink:href="KM111790" xlink:type="simple">KM111790</ext-link></td><td rowspan="1" colspan="1" style="text-align:center"><ext-link xmlns:xlink="http://www.w3.org/1999/xlink" ext-link-type="gen" xlink:href="KM111880" xlink:type="simple">KM111880</ext-link></td><td rowspan="1" colspan="1" style="text-align:center"><bold><ext-link xmlns:xlink="http://www.w3.org/1999/xlink" ext-link-type="gen" xlink:href="JQ410679" xlink:type="simple">JQ410679</ext-link></bold></td><td rowspan="1" colspan="1" style="text-align:center"><ext-link xmlns:xlink="http://www.w3.org/1999/xlink" ext-link-type="gen" xlink:href="KM111966" xlink:type="simple">KM111966</ext-link></td></tr><tr><td rowspan="1" colspan="1" style="text-align:left"><italic><tp:taxon-name>Chiasmocleis quilombola</tp:taxon-name></italic> sp. n.</td><td rowspan="1" colspan="1" style="text-align:center">MZUSP147480</td><td rowspan="1" colspan="1" style="text-align:center">CTA1931</td><td rowspan="1" colspan="1" style="text-align:center">FloNa do Rio Preto</td><td rowspan="1" colspan="1" style="text-align:center">ES</td><td rowspan="1" colspan="1" style="text-align:center"><ext-link xmlns:xlink="http://www.w3.org/1999/xlink" ext-link-type="gen" xlink:href="KM111791" xlink:type="simple">KM111791</ext-link></td><td rowspan="1" colspan="1" style="text-align:center"><ext-link xmlns:xlink="http://www.w3.org/1999/xlink" ext-link-type="gen" xlink:href="KM111881" xlink:type="simple">KM111881</ext-link></td><td rowspan="1" colspan="1" style="text-align:center"><bold><ext-link xmlns:xlink="http://www.w3.org/1999/xlink" ext-link-type="gen" xlink:href="JQ410680" xlink:type="simple">JQ410680</ext-link></bold></td><td rowspan="1" colspan="1" style="text-align:center"><ext-link xmlns:xlink="http://www.w3.org/1999/xlink" ext-link-type="gen" xlink:href="KM111967" xlink:type="simple">KM111967</ext-link></td></tr><tr><td rowspan="1" colspan="1" style="text-align:left"><italic><tp:taxon-name>Chiasmocleis quilombola</tp:taxon-name></italic> sp. n.</td><td rowspan="1" colspan="1" style="text-align:center">MZUSP147493</td><td rowspan="1" colspan="1" style="text-align:center">CTA1933</td><td rowspan="1" colspan="1" style="text-align:center">FloNa do Rio Preto</td><td rowspan="1" colspan="1" style="text-align:center">ES</td><td rowspan="1" colspan="1" style="text-align:center"><ext-link xmlns:xlink="http://www.w3.org/1999/xlink" ext-link-type="gen" xlink:href="KM111792" xlink:type="simple">KM111792</ext-link></td><td rowspan="1" colspan="1" style="text-align:center"><ext-link xmlns:xlink="http://www.w3.org/1999/xlink" ext-link-type="gen" xlink:href="KM111882" xlink:type="simple">KM111882</ext-link></td><td rowspan="1" colspan="1" style="text-align:center"><bold><ext-link xmlns:xlink="http://www.w3.org/1999/xlink" ext-link-type="gen" xlink:href="JQ410681" xlink:type="simple">JQ410681</ext-link></bold></td><td rowspan="1" colspan="1" style="text-align:center"><ext-link xmlns:xlink="http://www.w3.org/1999/xlink" ext-link-type="gen" xlink:href="KM111968" xlink:type="simple">KM111968</ext-link></td></tr><tr><td rowspan="1" colspan="1" style="text-align:left"><italic><tp:taxon-name>Chiasmocleis quilombola</tp:taxon-name></italic> sp. n.</td><td rowspan="1" colspan="1" style="text-align:center">JFT990</td><td rowspan="1" colspan="1" style="text-align:center">CTA1938</td><td rowspan="1" colspan="1" style="text-align:center">PE de Itaúnas</td><td rowspan="1" colspan="1" style="text-align:center">ES</td><td rowspan="1" colspan="1" style="text-align:center">-</td><td rowspan="1" colspan="1" style="text-align:center"><ext-link xmlns:xlink="http://www.w3.org/1999/xlink" ext-link-type="gen" xlink:href="KM111883" xlink:type="simple">KM111883</ext-link></td><td rowspan="1" colspan="1" style="text-align:center">-</td><td rowspan="1" colspan="1" style="text-align:center"><ext-link xmlns:xlink="http://www.w3.org/1999/xlink" ext-link-type="gen" xlink:href="KM111969" xlink:type="simple">KM111969</ext-link></td></tr><tr><td rowspan="1" colspan="1" style="text-align:left"><italic><tp:taxon-name>Chiasmocleis quilombola</tp:taxon-name></italic> sp. n.</td><td rowspan="1" colspan="1" style="text-align:center">MTR12017</td><td rowspan="1" colspan="1" style="text-align:center">CTMZ6903</td><td rowspan="1" colspan="1" style="text-align:center">Reserva Natural Vale</td><td rowspan="1" colspan="1" style="text-align:center">ES</td><td rowspan="1" colspan="1" style="text-align:center"><ext-link xmlns:xlink="http://www.w3.org/1999/xlink" ext-link-type="gen" xlink:href="KM111793" xlink:type="simple">KM111793</ext-link></td><td rowspan="1" colspan="1" style="text-align:center"><ext-link xmlns:xlink="http://www.w3.org/1999/xlink" ext-link-type="gen" xlink:href="KM111884" xlink:type="simple">KM111884</ext-link></td><td rowspan="1" colspan="1" style="text-align:center">-</td><td rowspan="1" colspan="1" style="text-align:center"><ext-link xmlns:xlink="http://www.w3.org/1999/xlink" ext-link-type="gen" xlink:href="KM111970" xlink:type="simple">KM111970</ext-link></td></tr><tr><td rowspan="1" colspan="1" style="text-align:left"><italic><tp:taxon-name>Chiasmocleis quilombola</tp:taxon-name></italic> sp. n.</td><td rowspan="1" colspan="1" style="text-align:center">MTR12077</td><td rowspan="1" colspan="1" style="text-align:center">CTMZ6905</td><td rowspan="1" colspan="1" style="text-align:center">Reserva Natural Vale</td><td rowspan="1" colspan="1" style="text-align:center">ES</td><td rowspan="1" colspan="1" style="text-align:center"><ext-link xmlns:xlink="http://www.w3.org/1999/xlink" ext-link-type="gen" xlink:href="KM111794" xlink:type="simple">KM111794</ext-link></td><td rowspan="1" colspan="1" style="text-align:center"><ext-link xmlns:xlink="http://www.w3.org/1999/xlink" ext-link-type="gen" xlink:href="KM111885" xlink:type="simple">KM111885</ext-link></td><td rowspan="1" colspan="1" style="text-align:center">-</td><td rowspan="1" colspan="1" style="text-align:center">-</td></tr><tr><td rowspan="1" colspan="1" style="text-align:left"><italic><tp:taxon-name>Chiasmocleis quilombola</tp:taxon-name></italic> sp. n.</td><td rowspan="1" colspan="1" style="text-align:center">MTR12470</td><td rowspan="1" colspan="1" style="text-align:center">CTMZ6916</td><td rowspan="1" colspan="1" style="text-align:center">Reserva Natural Vale</td><td rowspan="1" colspan="1" style="text-align:center">ES</td><td rowspan="1" colspan="1" style="text-align:center"><ext-link xmlns:xlink="http://www.w3.org/1999/xlink" ext-link-type="gen" xlink:href="KM111795" xlink:type="simple">KM111795</ext-link></td><td rowspan="1" colspan="1" style="text-align:center"><ext-link xmlns:xlink="http://www.w3.org/1999/xlink" ext-link-type="gen" xlink:href="KM111886" xlink:type="simple">KM111886</ext-link></td><td rowspan="1" colspan="1" style="text-align:center">-</td><td rowspan="1" colspan="1" style="text-align:center"><ext-link xmlns:xlink="http://www.w3.org/1999/xlink" ext-link-type="gen" xlink:href="KM111971" xlink:type="simple">KM111971</ext-link></td></tr><tr><td rowspan="1" colspan="1" style="text-align:left"><italic><tp:taxon-name>Chiasmocleis quilombola</tp:taxon-name></italic> sp. n.</td><td rowspan="1" colspan="1" style="text-align:center">MTR12471</td><td rowspan="1" colspan="1" style="text-align:center">CTMZ6917</td><td rowspan="1" colspan="1" style="text-align:center">Reserva Natural Vale</td><td rowspan="1" colspan="1" style="text-align:center">ES</td><td rowspan="1" colspan="1" style="text-align:center"><ext-link xmlns:xlink="http://www.w3.org/1999/xlink" ext-link-type="gen" xlink:href="KM111796" xlink:type="simple">KM111796</ext-link></td><td rowspan="1" colspan="1" style="text-align:center"><ext-link xmlns:xlink="http://www.w3.org/1999/xlink" ext-link-type="gen" xlink:href="KM111887" xlink:type="simple">KM111887</ext-link></td><td rowspan="1" colspan="1" style="text-align:center">-</td><td rowspan="1" colspan="1" style="text-align:center"><ext-link xmlns:xlink="http://www.w3.org/1999/xlink" ext-link-type="gen" xlink:href="KM111972" xlink:type="simple">KM111972</ext-link></td></tr><tr><td rowspan="1" colspan="1" style="text-align:left"><italic><tp:taxon-name>Chiasmocleis quilombola</tp:taxon-name></italic> sp. n.</td><td rowspan="1" colspan="1" style="text-align:center">MTR21527</td><td rowspan="1" colspan="1" style="text-align:center">LGA3267</td><td rowspan="1" colspan="1" style="text-align:center">ReBio Córrego Veado</td><td rowspan="1" colspan="1" style="text-align:center">ES</td><td rowspan="1" colspan="1" style="text-align:center"><ext-link xmlns:xlink="http://www.w3.org/1999/xlink" ext-link-type="gen" xlink:href="KM111797" xlink:type="simple">KM111797</ext-link></td><td rowspan="1" colspan="1" style="text-align:center"><ext-link xmlns:xlink="http://www.w3.org/1999/xlink" ext-link-type="gen" xlink:href="KM111888" xlink:type="simple">KM111888</ext-link></td><td rowspan="1" colspan="1" style="text-align:center"><bold><ext-link xmlns:xlink="http://www.w3.org/1999/xlink" ext-link-type="gen" xlink:href="JQ410668" xlink:type="simple">JQ410668</ext-link></bold></td><td rowspan="1" colspan="1" style="text-align:center"><ext-link xmlns:xlink="http://www.w3.org/1999/xlink" ext-link-type="gen" xlink:href="KM111973" xlink:type="simple">KM111973</ext-link></td></tr><tr><td rowspan="1" colspan="1" style="text-align:left"><italic><tp:taxon-name>Chiasmocleis schubarti</tp:taxon-name></italic></td><td rowspan="1" colspan="1" style="text-align:center">CFBH9331</td><td rowspan="1" colspan="1" style="text-align:center">CFBH2078</td><td rowspan="1" colspan="1" style="text-align:center">ReBio Sooretama</td><td rowspan="1" colspan="1" style="text-align:center">ES</td><td rowspan="1" colspan="1" style="text-align:center"><ext-link xmlns:xlink="http://www.w3.org/1999/xlink" ext-link-type="gen" xlink:href="KM111798" xlink:type="simple">KM111798</ext-link></td><td rowspan="1" colspan="1" style="text-align:center"><bold><ext-link xmlns:xlink="http://www.w3.org/1999/xlink" ext-link-type="gen" xlink:href="KC180071" xlink:type="simple">KC180071</ext-link></bold></td><td rowspan="1" colspan="1" style="text-align:center"><ext-link xmlns:xlink="http://www.w3.org/1999/xlink" ext-link-type="gen" xlink:href="KM112011" xlink:type="simple">KM112011</ext-link></td><td rowspan="1" colspan="1" style="text-align:center"><bold><ext-link xmlns:xlink="http://www.w3.org/1999/xlink" ext-link-type="gen" xlink:href="KC180122" xlink:type="simple">KC180122</ext-link></bold></td></tr><tr><td rowspan="1" colspan="1" style="text-align:left"><italic><tp:taxon-name>Chiasmocleis schubarti</tp:taxon-name></italic></td><td rowspan="1" colspan="1" style="text-align:center">CFBH18075</td><td rowspan="1" colspan="1" style="text-align:center">CFBH9060</td><td rowspan="1" colspan="1" style="text-align:center">Povoação</td><td rowspan="1" colspan="1" style="text-align:center">ES</td><td rowspan="1" colspan="1" style="text-align:center"><ext-link xmlns:xlink="http://www.w3.org/1999/xlink" ext-link-type="gen" xlink:href="KM111799" xlink:type="simple">KM111799</ext-link></td><td rowspan="1" colspan="1" style="text-align:center"><ext-link xmlns:xlink="http://www.w3.org/1999/xlink" ext-link-type="gen" xlink:href="KM111889" xlink:type="simple">KM111889</ext-link></td><td rowspan="1" colspan="1" style="text-align:center"><ext-link xmlns:xlink="http://www.w3.org/1999/xlink" ext-link-type="gen" xlink:href="KM112012" xlink:type="simple">KM112012</ext-link></td><td rowspan="1" colspan="1" style="text-align:center"><ext-link xmlns:xlink="http://www.w3.org/1999/xlink" ext-link-type="gen" xlink:href="KM111974" xlink:type="simple">KM111974</ext-link></td></tr><tr><td rowspan="1" colspan="1" style="text-align:left"><italic><tp:taxon-name>Chiasmocleis schubarti</tp:taxon-name></italic></td><td rowspan="1" colspan="1" style="text-align:center">CFBH 22501</td><td rowspan="1" colspan="1" style="text-align:center">CTA1860</td><td rowspan="1" colspan="1" style="text-align:center">ReBio Duas Bocas</td><td rowspan="1" colspan="1" style="text-align:center">ES</td><td rowspan="1" colspan="1" style="text-align:center"><ext-link xmlns:xlink="http://www.w3.org/1999/xlink" ext-link-type="gen" xlink:href="KM111800" xlink:type="simple">KM111800</ext-link></td><td rowspan="1" colspan="1" style="text-align:center"><ext-link xmlns:xlink="http://www.w3.org/1999/xlink" ext-link-type="gen" xlink:href="KM111890" xlink:type="simple">KM111890</ext-link></td><td rowspan="1" colspan="1" style="text-align:center"><ext-link xmlns:xlink="http://www.w3.org/1999/xlink" ext-link-type="gen" xlink:href="KM112013" xlink:type="simple">KM112013</ext-link></td><td rowspan="1" colspan="1" style="text-align:center"><ext-link xmlns:xlink="http://www.w3.org/1999/xlink" ext-link-type="gen" xlink:href="KM111975" xlink:type="simple">KM111975</ext-link></td></tr><tr><td rowspan="1" colspan="1" style="text-align:left"><italic><tp:taxon-name>Chiasmocleis schubarti</tp:taxon-name></italic></td><td rowspan="1" colspan="1" style="text-align:center">MZUSP147485</td><td rowspan="1" colspan="1" style="text-align:center">CTA1887</td><td rowspan="1" colspan="1" style="text-align:center">FloNa do Rio Preto</td><td rowspan="1" colspan="1" style="text-align:center">ES</td><td rowspan="1" colspan="1" style="text-align:center"><ext-link xmlns:xlink="http://www.w3.org/1999/xlink" ext-link-type="gen" xlink:href="KM111801" xlink:type="simple">KM111801</ext-link></td><td rowspan="1" colspan="1" style="text-align:center"><ext-link xmlns:xlink="http://www.w3.org/1999/xlink" ext-link-type="gen" xlink:href="KM111891" xlink:type="simple">KM111891</ext-link></td><td rowspan="1" colspan="1" style="text-align:center"><ext-link xmlns:xlink="http://www.w3.org/1999/xlink" ext-link-type="gen" xlink:href="KM112014" xlink:type="simple">KM112014</ext-link></td><td rowspan="1" colspan="1" style="text-align:center"><ext-link xmlns:xlink="http://www.w3.org/1999/xlink" ext-link-type="gen" xlink:href="KM111976" xlink:type="simple">KM111976</ext-link></td></tr><tr><td rowspan="1" colspan="1" style="text-align:left"><italic><tp:taxon-name>Chiasmocleis schubarti</tp:taxon-name></italic></td><td rowspan="1" colspan="1" style="text-align:center">MZUSP147487</td><td rowspan="1" colspan="1" style="text-align:center">CTA1924</td><td rowspan="1" colspan="1" style="text-align:center">FloNa do Rio Preto</td><td rowspan="1" colspan="1" style="text-align:center">ES</td><td rowspan="1" colspan="1" style="text-align:center"><ext-link xmlns:xlink="http://www.w3.org/1999/xlink" ext-link-type="gen" xlink:href="KM111802" xlink:type="simple">KM111802</ext-link></td><td rowspan="1" colspan="1" style="text-align:center"><ext-link xmlns:xlink="http://www.w3.org/1999/xlink" ext-link-type="gen" xlink:href="KM111892" xlink:type="simple">KM111892</ext-link></td><td rowspan="1" colspan="1" style="text-align:center"><ext-link xmlns:xlink="http://www.w3.org/1999/xlink" ext-link-type="gen" xlink:href="KM112015" xlink:type="simple">KM112015</ext-link></td><td rowspan="1" colspan="1" style="text-align:center"><ext-link xmlns:xlink="http://www.w3.org/1999/xlink" ext-link-type="gen" xlink:href="KM111977" xlink:type="simple">KM111977</ext-link></td></tr><tr><td rowspan="1" colspan="1" style="text-align:left"><italic><tp:taxon-name>Chiasmocleis schubarti</tp:taxon-name></italic></td><td rowspan="1" colspan="1" style="text-align:center">MTR12094</td><td rowspan="1" colspan="1" style="text-align:center">CTMZ6906</td><td rowspan="1" colspan="1" style="text-align:center">FloNa dos Goytacazes</td><td rowspan="1" colspan="1" style="text-align:center">ES</td><td rowspan="1" colspan="1" style="text-align:center"><ext-link xmlns:xlink="http://www.w3.org/1999/xlink" ext-link-type="gen" xlink:href="KM111803" xlink:type="simple">KM111803</ext-link></td><td rowspan="1" colspan="1" style="text-align:center"><ext-link xmlns:xlink="http://www.w3.org/1999/xlink" ext-link-type="gen" xlink:href="KM111893" xlink:type="simple">KM111893</ext-link></td><td rowspan="1" colspan="1" style="text-align:center"><ext-link xmlns:xlink="http://www.w3.org/1999/xlink" ext-link-type="gen" xlink:href="KM112016" xlink:type="simple">KM112016</ext-link></td><td rowspan="1" colspan="1" style="text-align:center"><ext-link xmlns:xlink="http://www.w3.org/1999/xlink" ext-link-type="gen" xlink:href="KM111978" xlink:type="simple">KM111978</ext-link></td></tr><tr><td rowspan="1" colspan="1" style="text-align:left"><italic><tp:taxon-name>Chiasmocleis schubarti</tp:taxon-name></italic></td><td rowspan="1" colspan="1" style="text-align:center">LGA2630</td><td rowspan="1" colspan="1" style="text-align:center">LGA2630</td><td rowspan="1" colspan="1" style="text-align:center">ReBio Córrego Veado</td><td rowspan="1" colspan="1" style="text-align:center">ES</td><td rowspan="1" colspan="1" style="text-align:center"><ext-link xmlns:xlink="http://www.w3.org/1999/xlink" ext-link-type="gen" xlink:href="KM111804" xlink:type="simple">KM111804</ext-link></td><td rowspan="1" colspan="1" style="text-align:center"><ext-link xmlns:xlink="http://www.w3.org/1999/xlink" ext-link-type="gen" xlink:href="KM111894" xlink:type="simple">KM111894</ext-link></td><td rowspan="1" colspan="1" style="text-align:center"><bold><ext-link xmlns:xlink="http://www.w3.org/1999/xlink" ext-link-type="gen" xlink:href="JQ410661" xlink:type="simple">JQ410661</ext-link></bold></td><td rowspan="1" colspan="1" style="text-align:center"><ext-link xmlns:xlink="http://www.w3.org/1999/xlink" ext-link-type="gen" xlink:href="KM111979" xlink:type="simple">KM111979</ext-link></td></tr><tr><td rowspan="1" colspan="1" style="text-align:left"><italic><tp:taxon-name>Chiasmocleis schubarti</tp:taxon-name></italic></td><td rowspan="1" colspan="1" style="text-align:center">MTR12266</td><td rowspan="1" colspan="1" style="text-align:center">MTR12266</td><td rowspan="1" colspan="1" style="text-align:center">FloNa dos Goytacazes</td><td rowspan="1" colspan="1" style="text-align:center">ES</td><td rowspan="1" colspan="1" style="text-align:center"><ext-link xmlns:xlink="http://www.w3.org/1999/xlink" ext-link-type="gen" xlink:href="KM111805" xlink:type="simple">KM111805</ext-link></td><td rowspan="1" colspan="1" style="text-align:center"><ext-link xmlns:xlink="http://www.w3.org/1999/xlink" ext-link-type="gen" xlink:href="KM111895" xlink:type="simple">KM111895</ext-link></td><td rowspan="1" colspan="1" style="text-align:center"><ext-link xmlns:xlink="http://www.w3.org/1999/xlink" ext-link-type="gen" xlink:href="KM112017" xlink:type="simple">KM112017</ext-link></td><td rowspan="1" colspan="1" style="text-align:center"><ext-link xmlns:xlink="http://www.w3.org/1999/xlink" ext-link-type="gen" xlink:href="KM111980" xlink:type="simple">KM111980</ext-link></td></tr><tr><td rowspan="1" colspan="1" style="text-align:left"><italic><tp:taxon-name>Chiasmocleis schubarti</tp:taxon-name></italic></td><td rowspan="1" colspan="1" style="text-align:center">MTR17524</td><td rowspan="1" colspan="1" style="text-align:center">MTR17524</td><td rowspan="1" colspan="1" style="text-align:center">PE do Rio Doce</td><td rowspan="1" colspan="1" style="text-align:center">MG</td><td rowspan="1" colspan="1" style="text-align:center"><ext-link xmlns:xlink="http://www.w3.org/1999/xlink" ext-link-type="gen" xlink:href="KM111806" xlink:type="simple">KM111806</ext-link></td><td rowspan="1" colspan="1" style="text-align:center"><ext-link xmlns:xlink="http://www.w3.org/1999/xlink" ext-link-type="gen" xlink:href="KM111896" xlink:type="simple">KM111896</ext-link></td><td rowspan="1" colspan="1" style="text-align:center"><ext-link xmlns:xlink="http://www.w3.org/1999/xlink" ext-link-type="gen" xlink:href="KM112018" xlink:type="simple">KM112018</ext-link></td><td rowspan="1" colspan="1" style="text-align:center"><ext-link xmlns:xlink="http://www.w3.org/1999/xlink" ext-link-type="gen" xlink:href="KM111981" xlink:type="simple">KM111981</ext-link></td></tr><tr><td rowspan="1" colspan="1" style="text-align:left"><italic><tp:taxon-name>Chiasmocleis schubarti</tp:taxon-name></italic></td><td rowspan="1" colspan="1" style="text-align:center">MTR17571</td><td rowspan="1" colspan="1" style="text-align:center">MTR17571</td><td rowspan="1" colspan="1" style="text-align:center">PE do Rio Doce</td><td rowspan="1" colspan="1" style="text-align:center">MG</td><td rowspan="1" colspan="1" style="text-align:center"><ext-link xmlns:xlink="http://www.w3.org/1999/xlink" ext-link-type="gen" xlink:href="KM111807" xlink:type="simple">KM111807</ext-link></td><td rowspan="1" colspan="1" style="text-align:center"><ext-link xmlns:xlink="http://www.w3.org/1999/xlink" ext-link-type="gen" xlink:href="KM111897" xlink:type="simple">KM111897</ext-link></td><td rowspan="1" colspan="1" style="text-align:center"><ext-link xmlns:xlink="http://www.w3.org/1999/xlink" ext-link-type="gen" xlink:href="KM112019" xlink:type="simple">KM112019</ext-link></td><td rowspan="1" colspan="1" style="text-align:center"><ext-link xmlns:xlink="http://www.w3.org/1999/xlink" ext-link-type="gen" xlink:href="KM111982" xlink:type="simple">KM111982</ext-link></td></tr><tr><td rowspan="1" colspan="1" style="text-align:left">sp.</td><td rowspan="1" colspan="1" style="text-align:center">-</td><td rowspan="1" colspan="1" style="text-align:center">CFBH15818</td><td rowspan="1" colspan="1" style="text-align:center">Porto Seguro</td><td rowspan="1" colspan="1" style="text-align:center">BA</td><td rowspan="1" colspan="1" style="text-align:center">-</td><td rowspan="1" colspan="1" style="text-align:center"><ext-link xmlns:xlink="http://www.w3.org/1999/xlink" ext-link-type="gen" xlink:href="KM111898" xlink:type="simple">KM111898</ext-link></td><td rowspan="1" colspan="1" style="text-align:center">-</td><td rowspan="1" colspan="1" style="text-align:center"><ext-link xmlns:xlink="http://www.w3.org/1999/xlink" ext-link-type="gen" xlink:href="KM111983" xlink:type="simple">KM111983</ext-link></td></tr><tr><td rowspan="1" colspan="1" style="text-align:left">sp.</td><td rowspan="1" colspan="1" style="text-align:center">MTR13466</td><td rowspan="1" colspan="1" style="text-align:center">CTMZ6923</td><td rowspan="1" colspan="1" style="text-align:center">Trancoso</td><td rowspan="1" colspan="1" style="text-align:center">BA</td><td rowspan="1" colspan="1" style="text-align:center"><ext-link xmlns:xlink="http://www.w3.org/1999/xlink" ext-link-type="gen" xlink:href="KM111808" xlink:type="simple">KM111808</ext-link></td><td rowspan="1" colspan="1" style="text-align:center"><ext-link xmlns:xlink="http://www.w3.org/1999/xlink" ext-link-type="gen" xlink:href="KM111899" xlink:type="simple">KM111899</ext-link></td><td rowspan="1" colspan="1" style="text-align:center"><bold><ext-link xmlns:xlink="http://www.w3.org/1999/xlink" ext-link-type="gen" xlink:href="JQ410665" xlink:type="simple">JQ410665</ext-link></bold></td><td rowspan="1" colspan="1" style="text-align:center"><ext-link xmlns:xlink="http://www.w3.org/1999/xlink" ext-link-type="gen" xlink:href="KM111984" xlink:type="simple">KM111984</ext-link></td></tr><tr><td rowspan="1" colspan="1" style="text-align:left">sp.</td><td rowspan="1" colspan="1" style="text-align:center">MTR13489</td><td rowspan="1" colspan="1" style="text-align:center">CTMZ6924</td><td rowspan="1" colspan="1" style="text-align:center">Trancoso</td><td rowspan="1" colspan="1" style="text-align:center">BA</td><td rowspan="1" colspan="1" style="text-align:center"><ext-link xmlns:xlink="http://www.w3.org/1999/xlink" ext-link-type="gen" xlink:href="KM111809" xlink:type="simple">KM111809</ext-link></td><td rowspan="1" colspan="1" style="text-align:center"><ext-link xmlns:xlink="http://www.w3.org/1999/xlink" ext-link-type="gen" xlink:href="KM111900" xlink:type="simple">KM111900</ext-link></td><td rowspan="1" colspan="1" style="text-align:center"><bold><ext-link xmlns:xlink="http://www.w3.org/1999/xlink" ext-link-type="gen" xlink:href="JQ410666" xlink:type="simple">JQ410666</ext-link></bold></td><td rowspan="1" colspan="1" style="text-align:center"><ext-link xmlns:xlink="http://www.w3.org/1999/xlink" ext-link-type="gen" xlink:href="KM111985" xlink:type="simple">KM111985</ext-link></td></tr><tr><td rowspan="1" colspan="1" style="text-align:left">sp.</td><td rowspan="1" colspan="1" style="text-align:center">MTR13495</td><td rowspan="1" colspan="1" style="text-align:center">CTMZ6925</td><td rowspan="1" colspan="1" style="text-align:center">Trancoso</td><td rowspan="1" colspan="1" style="text-align:center">BA</td><td rowspan="1" colspan="1" style="text-align:center"><ext-link xmlns:xlink="http://www.w3.org/1999/xlink" ext-link-type="gen" xlink:href="KM111810" xlink:type="simple">KM111810</ext-link></td><td rowspan="1" colspan="1" style="text-align:center"><ext-link xmlns:xlink="http://www.w3.org/1999/xlink" ext-link-type="gen" xlink:href="KM111901" xlink:type="simple">KM111901</ext-link></td><td rowspan="1" colspan="1" style="text-align:center">-</td><td rowspan="1" colspan="1" style="text-align:center"><ext-link xmlns:xlink="http://www.w3.org/1999/xlink" ext-link-type="gen" xlink:href="KM111986" xlink:type="simple">KM111986</ext-link></td></tr><tr><td rowspan="1" colspan="1" style="text-align:left">sp.</td><td rowspan="1" colspan="1" style="text-align:center">MTR13545</td><td rowspan="1" colspan="1" style="text-align:center">CTMZ6927</td><td rowspan="1" colspan="1" style="text-align:center">Trancoso</td><td rowspan="1" colspan="1" style="text-align:center">BA</td><td rowspan="1" colspan="1" style="text-align:center"><ext-link xmlns:xlink="http://www.w3.org/1999/xlink" ext-link-type="gen" xlink:href="KM111811" xlink:type="simple">KM111811</ext-link></td><td rowspan="1" colspan="1" style="text-align:center"><ext-link xmlns:xlink="http://www.w3.org/1999/xlink" ext-link-type="gen" xlink:href="KM111902" xlink:type="simple">KM111902</ext-link></td><td rowspan="1" colspan="1" style="text-align:center">-</td><td rowspan="1" colspan="1" style="text-align:center"><ext-link xmlns:xlink="http://www.w3.org/1999/xlink" ext-link-type="gen" xlink:href="KM111987" xlink:type="simple">KM111987</ext-link></td></tr><tr><td rowspan="1" colspan="1" style="text-align:left">sp.</td><td rowspan="1" colspan="1" style="text-align:center">MTR13547</td><td rowspan="1" colspan="1" style="text-align:center">CTMZ6929</td><td rowspan="1" colspan="1" style="text-align:center">Trancoso</td><td rowspan="1" colspan="1" style="text-align:center">BA</td><td rowspan="1" colspan="1" style="text-align:center"><ext-link xmlns:xlink="http://www.w3.org/1999/xlink" ext-link-type="gen" xlink:href="KM111812" xlink:type="simple">KM111812</ext-link></td><td rowspan="1" colspan="1" style="text-align:center"><ext-link xmlns:xlink="http://www.w3.org/1999/xlink" ext-link-type="gen" xlink:href="KM111903" xlink:type="simple">KM111903</ext-link></td><td rowspan="1" colspan="1" style="text-align:center">-</td><td rowspan="1" colspan="1" style="text-align:center"><ext-link xmlns:xlink="http://www.w3.org/1999/xlink" ext-link-type="gen" xlink:href="KM111988" xlink:type="simple">KM111988</ext-link></td></tr><tr><td rowspan="1" colspan="1" style="text-align:left">sp.</td><td rowspan="1" colspan="1" style="text-align:center">MTR13548</td><td rowspan="1" colspan="1" style="text-align:center">CTMZ6930</td><td rowspan="1" colspan="1" style="text-align:center">Trancoso</td><td rowspan="1" colspan="1" style="text-align:center">BA</td><td rowspan="1" colspan="1" style="text-align:center"><ext-link xmlns:xlink="http://www.w3.org/1999/xlink" ext-link-type="gen" xlink:href="KM111813" xlink:type="simple">KM111813</ext-link></td><td rowspan="1" colspan="1" style="text-align:center"><ext-link xmlns:xlink="http://www.w3.org/1999/xlink" ext-link-type="gen" xlink:href="KM111904" xlink:type="simple">KM111904</ext-link></td><td rowspan="1" colspan="1" style="text-align:center">-</td><td rowspan="1" colspan="1" style="text-align:center"><ext-link xmlns:xlink="http://www.w3.org/1999/xlink" ext-link-type="gen" xlink:href="KM111989" xlink:type="simple">KM111989</ext-link></td></tr><tr><td rowspan="1" colspan="1" style="text-align:left">sp.</td><td rowspan="1" colspan="1" style="text-align:center">MTR13565</td><td rowspan="1" colspan="1" style="text-align:center">CTMZ6932</td><td rowspan="1" colspan="1" style="text-align:center">Trancoso</td><td rowspan="1" colspan="1" style="text-align:center">BA</td><td rowspan="1" colspan="1" style="text-align:center"><ext-link xmlns:xlink="http://www.w3.org/1999/xlink" ext-link-type="gen" xlink:href="KM111814" xlink:type="simple">KM111814</ext-link></td><td rowspan="1" colspan="1" style="text-align:center"><ext-link xmlns:xlink="http://www.w3.org/1999/xlink" ext-link-type="gen" xlink:href="KM111905" xlink:type="simple">KM111905</ext-link></td><td rowspan="1" colspan="1" style="text-align:center">-</td><td rowspan="1" colspan="1" style="text-align:center"><ext-link xmlns:xlink="http://www.w3.org/1999/xlink" ext-link-type="gen" xlink:href="KM111990" xlink:type="simple">KM111990</ext-link></td></tr><tr><td rowspan="1" colspan="1" style="text-align:left">sp.</td><td rowspan="1" colspan="1" style="text-align:center">MTR13579</td><td rowspan="1" colspan="1" style="text-align:center">CTMZ6933</td><td rowspan="1" colspan="1" style="text-align:center">Trancoso</td><td rowspan="1" colspan="1" style="text-align:center">BA</td><td rowspan="1" colspan="1" style="text-align:center"><ext-link xmlns:xlink="http://www.w3.org/1999/xlink" ext-link-type="gen" xlink:href="KM111815" xlink:type="simple">KM111815</ext-link></td><td rowspan="1" colspan="1" style="text-align:center"><ext-link xmlns:xlink="http://www.w3.org/1999/xlink" ext-link-type="gen" xlink:href="KM111906" xlink:type="simple">KM111906</ext-link></td><td rowspan="1" colspan="1" style="text-align:center">-</td><td rowspan="1" colspan="1" style="text-align:center"><ext-link xmlns:xlink="http://www.w3.org/1999/xlink" ext-link-type="gen" xlink:href="KM111991" xlink:type="simple">KM111991</ext-link></td></tr><tr><td rowspan="1" colspan="1" style="text-align:left">sp.</td><td rowspan="1" colspan="1" style="text-align:center">MTR13589</td><td rowspan="1" colspan="1" style="text-align:center">CTMZ6935</td><td rowspan="1" colspan="1" style="text-align:center">Trancoso</td><td rowspan="1" colspan="1" style="text-align:center">BA</td><td rowspan="1" colspan="1" style="text-align:center"><ext-link xmlns:xlink="http://www.w3.org/1999/xlink" ext-link-type="gen" xlink:href="KM111816" xlink:type="simple">KM111816</ext-link></td><td rowspan="1" colspan="1" style="text-align:center"><ext-link xmlns:xlink="http://www.w3.org/1999/xlink" ext-link-type="gen" xlink:href="KM111907" xlink:type="simple">KM111907</ext-link></td><td rowspan="1" colspan="1" style="text-align:center"><ext-link xmlns:xlink="http://www.w3.org/1999/xlink" ext-link-type="gen" xlink:href="KM112020" xlink:type="simple">KM112020</ext-link></td><td rowspan="1" colspan="1" style="text-align:center">-</td></tr></tbody></table></table-wrap></app><app id="APP1"><title>Appendix 1</title><table-wrap id="T5" position="float" orientation="portrait"><label>Table 5.</label><caption><p>Examined material and measurements from males included in the morphological analyses.</p></caption><table><tbody><tr><td rowspan="1" colspan="1" style="text-align:left"><bold><italic><tp:taxon-name>Chiasmocleis</tp:taxon-name></italic></bold></td><td rowspan="1" colspan="1" style="text-align:center"><bold>Numbers</bold></td><td rowspan="1" colspan="1" style="text-align:center"><bold>Locality</bold></td><td rowspan="1" colspan="1" style="text-align:center"><bold>State</bold></td><td rowspan="1" colspan="1" style="text-align:center"><bold>SVL</bold></td><td rowspan="1" colspan="1" style="text-align:center"><bold>HL</bold></td><td rowspan="1" colspan="1" style="text-align:center"><bold>HW</bold></td><td rowspan="1" colspan="1" style="text-align:center"><bold>ED</bold></td><td rowspan="1" colspan="1" style="text-align:center">IOD</td><td rowspan="1" colspan="1" style="text-align:center">IND</td><td rowspan="1" colspan="1" style="text-align:center">END</td><td rowspan="1" colspan="1" style="text-align:center">THL</td><td rowspan="1" colspan="1" style="text-align:center">TBL</td><td rowspan="1" colspan="1" style="text-align:center">FL</td><td rowspan="1" colspan="1" style="text-align:center">3FD</td><td rowspan="1" colspan="1" style="text-align:center">4TD</td><td rowspan="1" colspan="1" style="text-align:center">FAL</td><td rowspan="1" colspan="1" style="text-align:center">HDL</td><td rowspan="1" colspan="1" style="text-align:center">HDL4</td></tr><tr><td rowspan="1" colspan="1" style="text-align:left"><italic><tp:taxon-name>Chiasmocleis capixaba</tp:taxon-name></italic></td><td rowspan="1" colspan="1" style="text-align:center">MNRJ17514</td><td rowspan="1" colspan="1" style="text-align:center">Aracruz</td><td rowspan="1" colspan="1" style="text-align:center">ES</td><td rowspan="1" colspan="1" style="text-align:center">14.77</td><td rowspan="1" colspan="1" style="text-align:center">2.91</td><td rowspan="1" colspan="1" style="text-align:center">4.04</td><td rowspan="1" colspan="1" style="text-align:center">1.18</td><td rowspan="1" colspan="1" style="text-align:center">2.57</td><td rowspan="1" colspan="1" style="text-align:center">1.16</td><td rowspan="1" colspan="1" style="text-align:center">1.21</td><td rowspan="1" colspan="1" style="text-align:center">6.19</td><td rowspan="1" colspan="1" style="text-align:center">6.34</td><td rowspan="1" colspan="1" style="text-align:center">6.43</td><td rowspan="1" colspan="1" style="text-align:center">0.35</td><td rowspan="1" colspan="1" style="text-align:center">0.44</td><td rowspan="1" colspan="1" style="text-align:center">2.98</td><td rowspan="1" colspan="1" style="text-align:center">3.36</td><td rowspan="1" colspan="1" style="text-align:center">2.08</td></tr><tr><td rowspan="1" colspan="1" style="text-align:left"><italic><tp:taxon-name>Chiasmocleis capixaba</tp:taxon-name></italic></td><td rowspan="1" colspan="1" style="text-align:center">MNRJ17515</td><td rowspan="1" colspan="1" style="text-align:center">Aracruz</td><td rowspan="1" colspan="1" style="text-align:center">ES</td><td rowspan="1" colspan="1" style="text-align:center">13.98</td><td rowspan="1" colspan="1" style="text-align:center">2.84</td><td rowspan="1" colspan="1" style="text-align:center">4.44</td><td rowspan="1" colspan="1" style="text-align:center">1.28</td><td rowspan="1" colspan="1" style="text-align:center">2.71</td><td rowspan="1" colspan="1" style="text-align:center">1.21</td><td rowspan="1" colspan="1" style="text-align:center">1.39</td><td rowspan="1" colspan="1" style="text-align:center">6.17</td><td rowspan="1" colspan="1" style="text-align:center">6.13</td><td rowspan="1" colspan="1" style="text-align:center">6.58</td><td rowspan="1" colspan="1" style="text-align:center">0.29</td><td rowspan="1" colspan="1" style="text-align:center">0.46</td><td rowspan="1" colspan="1" style="text-align:center">3.07</td><td rowspan="1" colspan="1" style="text-align:center">3.28</td><td rowspan="1" colspan="1" style="text-align:center">1.94</td></tr><tr><td rowspan="1" colspan="1" style="text-align:left"><italic><tp:taxon-name>Chiasmocleis capixaba</tp:taxon-name></italic></td><td rowspan="1" colspan="1" style="text-align:center">MNRJ17516</td><td rowspan="1" colspan="1" style="text-align:center">Aracruz</td><td rowspan="1" colspan="1" style="text-align:center">ES</td><td rowspan="1" colspan="1" style="text-align:center">14.47</td><td rowspan="1" colspan="1" style="text-align:center">2.93</td><td rowspan="1" colspan="1" style="text-align:center">3.98</td><td rowspan="1" colspan="1" style="text-align:center">1.18</td><td rowspan="1" colspan="1" style="text-align:center">2.64</td><td rowspan="1" colspan="1" style="text-align:center">1.19</td><td rowspan="1" colspan="1" style="text-align:center">1.32</td><td rowspan="1" colspan="1" style="text-align:center">6.08</td><td rowspan="1" colspan="1" style="text-align:center">5.96</td><td rowspan="1" colspan="1" style="text-align:center">6.64</td><td rowspan="1" colspan="1" style="text-align:center">0.30</td><td rowspan="1" colspan="1" style="text-align:center">0.42</td><td rowspan="1" colspan="1" style="text-align:center">3.10</td><td rowspan="1" colspan="1" style="text-align:center">3.36</td><td rowspan="1" colspan="1" style="text-align:center">2.16</td></tr><tr><td rowspan="1" colspan="1" style="text-align:left"><italic><tp:taxon-name>Chiasmocleis capixaba</tp:taxon-name></italic></td><td rowspan="1" colspan="1" style="text-align:center">MNRJ17517</td><td rowspan="1" colspan="1" style="text-align:center">Aracruz</td><td rowspan="1" colspan="1" style="text-align:center">ES</td><td rowspan="1" colspan="1" style="text-align:center">14.70</td><td rowspan="1" colspan="1" style="text-align:center">3.00</td><td rowspan="1" colspan="1" style="text-align:center">4.10</td><td rowspan="1" colspan="1" style="text-align:center">1.36</td><td rowspan="1" colspan="1" style="text-align:center">2.61</td><td rowspan="1" colspan="1" style="text-align:center">1.29</td><td rowspan="1" colspan="1" style="text-align:center">1.26</td><td rowspan="1" colspan="1" style="text-align:center">6.23</td><td rowspan="1" colspan="1" style="text-align:center">6.10</td><td rowspan="1" colspan="1" style="text-align:center">6.74</td><td rowspan="1" colspan="1" style="text-align:center">0.33</td><td rowspan="1" colspan="1" style="text-align:center">0.51</td><td rowspan="1" colspan="1" style="text-align:center">3.15</td><td rowspan="1" colspan="1" style="text-align:center">3.55</td><td rowspan="1" colspan="1" style="text-align:center">2.32</td></tr><tr><td rowspan="1" colspan="1" style="text-align:left"><italic><tp:taxon-name>Chiasmocleis capixaba</tp:taxon-name></italic></td><td rowspan="1" colspan="1" style="text-align:center">MNRJ17518</td><td rowspan="1" colspan="1" style="text-align:center">Aracruz</td><td rowspan="1" colspan="1" style="text-align:center">ES</td><td rowspan="1" colspan="1" style="text-align:center">16.02</td><td rowspan="1" colspan="1" style="text-align:center">3.13</td><td rowspan="1" colspan="1" style="text-align:center">4.39</td><td rowspan="1" colspan="1" style="text-align:center">1.32</td><td rowspan="1" colspan="1" style="text-align:center">2.64</td><td rowspan="1" colspan="1" style="text-align:center">1.21</td><td rowspan="1" colspan="1" style="text-align:center">1.45</td><td rowspan="1" colspan="1" style="text-align:center">6.61</td><td rowspan="1" colspan="1" style="text-align:center">6.80</td><td rowspan="1" colspan="1" style="text-align:center">7.45</td><td rowspan="1" colspan="1" style="text-align:center">0.38</td><td rowspan="1" colspan="1" style="text-align:center">0.48</td><td rowspan="1" colspan="1" style="text-align:center">3.62</td><td rowspan="1" colspan="1" style="text-align:center">3.86</td><td rowspan="1" colspan="1" style="text-align:center">2.33</td></tr><tr><td rowspan="1" colspan="1" style="text-align:left"><italic><tp:taxon-name>Chiasmocleis capixaba</tp:taxon-name></italic></td><td rowspan="1" colspan="1" style="text-align:center">MNRJ17519</td><td rowspan="1" colspan="1" style="text-align:center">Aracruz</td><td rowspan="1" colspan="1" style="text-align:center">ES</td><td rowspan="1" colspan="1" style="text-align:center">15.40</td><td rowspan="1" colspan="1" style="text-align:center">2.99</td><td rowspan="1" colspan="1" style="text-align:center">3.95</td><td rowspan="1" colspan="1" style="text-align:center">1.36</td><td rowspan="1" colspan="1" style="text-align:center">2.63</td><td rowspan="1" colspan="1" style="text-align:center">1.23</td><td rowspan="1" colspan="1" style="text-align:center">1.56</td><td rowspan="1" colspan="1" style="text-align:center">6.05</td><td rowspan="1" colspan="1" style="text-align:center">6.31</td><td rowspan="1" colspan="1" style="text-align:center">6.28</td><td rowspan="1" colspan="1" style="text-align:center">0.33</td><td rowspan="1" colspan="1" style="text-align:center">0.45</td><td rowspan="1" colspan="1" style="text-align:center">3.38</td><td rowspan="1" colspan="1" style="text-align:center">3.17</td><td rowspan="1" colspan="1" style="text-align:center">2.09</td></tr><tr><td rowspan="1" colspan="1" style="text-align:left"><italic><tp:taxon-name>Chiasmocleis capixaba</tp:taxon-name></italic></td><td rowspan="1" colspan="1" style="text-align:center">MNRJ17520</td><td rowspan="1" colspan="1" style="text-align:center">Aracruz</td><td rowspan="1" colspan="1" style="text-align:center">ES</td><td rowspan="1" colspan="1" style="text-align:center">14.94</td><td rowspan="1" colspan="1" style="text-align:center">2.76</td><td rowspan="1" colspan="1" style="text-align:center">3.82</td><td rowspan="1" colspan="1" style="text-align:center">1.26</td><td rowspan="1" colspan="1" style="text-align:center">2.66</td><td rowspan="1" colspan="1" style="text-align:center">1.20</td><td rowspan="1" colspan="1" style="text-align:center">1.36</td><td rowspan="1" colspan="1" style="text-align:center">5.71</td><td rowspan="1" colspan="1" style="text-align:center">6.06</td><td rowspan="1" colspan="1" style="text-align:center">5.90</td><td rowspan="1" colspan="1" style="text-align:center">0.41</td><td rowspan="1" colspan="1" style="text-align:center">0.47</td><td rowspan="1" colspan="1" style="text-align:center">2.96</td><td rowspan="1" colspan="1" style="text-align:center">3.15</td><td rowspan="1" colspan="1" style="text-align:center">1.80</td></tr><tr><td rowspan="1" colspan="1" style="text-align:left"><italic><tp:taxon-name>Chiasmocleis capixaba</tp:taxon-name></italic></td><td rowspan="1" colspan="1" style="text-align:center">MNRJ17535</td><td rowspan="1" colspan="1" style="text-align:center">Aracruz</td><td rowspan="1" colspan="1" style="text-align:center">ES</td><td rowspan="1" colspan="1" style="text-align:center">15.23</td><td rowspan="1" colspan="1" style="text-align:center">2.96</td><td rowspan="1" colspan="1" style="text-align:center">3.83</td><td rowspan="1" colspan="1" style="text-align:center">0.97</td><td rowspan="1" colspan="1" style="text-align:center">2.39</td><td rowspan="1" colspan="1" style="text-align:center">1.18</td><td rowspan="1" colspan="1" style="text-align:center">1.07</td><td rowspan="1" colspan="1" style="text-align:center">6.18</td><td rowspan="1" colspan="1" style="text-align:center">5.76</td><td rowspan="1" colspan="1" style="text-align:center">5.97</td><td rowspan="1" colspan="1" style="text-align:center">0.38</td><td rowspan="1" colspan="1" style="text-align:center">0.42</td><td rowspan="1" colspan="1" style="text-align:center">2.76</td><td rowspan="1" colspan="1" style="text-align:center">3.05</td><td rowspan="1" colspan="1" style="text-align:center">2.13</td></tr><tr><td rowspan="1" colspan="1" style="text-align:left"><italic><tp:taxon-name>Chiasmocleis capixaba</tp:taxon-name></italic></td><td rowspan="1" colspan="1" style="text-align:center">MNRJ17536</td><td rowspan="1" colspan="1" style="text-align:center">Aracruz</td><td rowspan="1" colspan="1" style="text-align:center">ES</td><td rowspan="1" colspan="1" style="text-align:center">15.24</td><td rowspan="1" colspan="1" style="text-align:center">2.50</td><td rowspan="1" colspan="1" style="text-align:center">3.92</td><td rowspan="1" colspan="1" style="text-align:center">1.23</td><td rowspan="1" colspan="1" style="text-align:center">2.60</td><td rowspan="1" colspan="1" style="text-align:center">1.16</td><td rowspan="1" colspan="1" style="text-align:center">1.41</td><td rowspan="1" colspan="1" style="text-align:center">5.83</td><td rowspan="1" colspan="1" style="text-align:center">5.79</td><td rowspan="1" colspan="1" style="text-align:center">6.63</td><td rowspan="1" colspan="1" style="text-align:center">0.33</td><td rowspan="1" colspan="1" style="text-align:center">0.45</td><td rowspan="1" colspan="1" style="text-align:center">2.93</td><td rowspan="1" colspan="1" style="text-align:center">3.52</td><td rowspan="1" colspan="1" style="text-align:center">2.19</td></tr><tr><td rowspan="1" colspan="1" style="text-align:left"><italic><tp:taxon-name>Chiasmocleis capixaba</tp:taxon-name></italic></td><td rowspan="1" colspan="1" style="text-align:center">MNRJ17895</td><td rowspan="1" colspan="1" style="text-align:center">Aracruz</td><td rowspan="1" colspan="1" style="text-align:center">ES</td><td rowspan="1" colspan="1" style="text-align:center">15.46</td><td rowspan="1" colspan="1" style="text-align:center">2.89</td><td rowspan="1" colspan="1" style="text-align:center">4.32</td><td rowspan="1" colspan="1" style="text-align:center">1.12</td><td rowspan="1" colspan="1" style="text-align:center">2.56</td><td rowspan="1" colspan="1" style="text-align:center">1.22</td><td rowspan="1" colspan="1" style="text-align:center">1.21</td><td rowspan="1" colspan="1" style="text-align:center">6.62</td><td rowspan="1" colspan="1" style="text-align:center">6.30</td><td rowspan="1" colspan="1" style="text-align:center">6.46</td><td rowspan="1" colspan="1" style="text-align:center">0.33</td><td rowspan="1" colspan="1" style="text-align:center">0.47</td><td rowspan="1" colspan="1" style="text-align:center">3.25</td><td rowspan="1" colspan="1" style="text-align:center">3.34</td><td rowspan="1" colspan="1" style="text-align:center">2.15</td></tr><tr><td rowspan="1" colspan="1" style="text-align:left"><italic><tp:taxon-name>Chiasmocleis capixaba</tp:taxon-name></italic></td><td rowspan="1" colspan="1" style="text-align:center">MNRJ22962</td><td rowspan="1" colspan="1" style="text-align:center">Reserva Natural Vale</td><td rowspan="1" colspan="1" style="text-align:center">ES</td><td rowspan="1" colspan="1" style="text-align:center">14.83</td><td rowspan="1" colspan="1" style="text-align:center">3.02</td><td rowspan="1" colspan="1" style="text-align:center">4.44</td><td rowspan="1" colspan="1" style="text-align:center">1.26</td><td rowspan="1" colspan="1" style="text-align:center">2.67</td><td rowspan="1" colspan="1" style="text-align:center">1.18</td><td rowspan="1" colspan="1" style="text-align:center">1.38</td><td rowspan="1" colspan="1" style="text-align:center">6.29</td><td rowspan="1" colspan="1" style="text-align:center">6.08</td><td rowspan="1" colspan="1" style="text-align:center">6.37</td><td rowspan="1" colspan="1" style="text-align:center">0.36</td><td rowspan="1" colspan="1" style="text-align:center">0.44</td><td rowspan="1" colspan="1" style="text-align:center">3.12</td><td rowspan="1" colspan="1" style="text-align:center">3.34</td><td rowspan="1" colspan="1" style="text-align:center">2.08</td></tr><tr><td rowspan="1" colspan="1" style="text-align:left"><italic><tp:taxon-name>Chiasmocleis capixaba</tp:taxon-name></italic></td><td rowspan="1" colspan="1" style="text-align:center">MNRJ22966</td><td rowspan="1" colspan="1" style="text-align:center">Reserva Natural Vale</td><td rowspan="1" colspan="1" style="text-align:center">ES</td><td rowspan="1" colspan="1" style="text-align:center">15.05</td><td rowspan="1" colspan="1" style="text-align:center">2.99</td><td rowspan="1" colspan="1" style="text-align:center">4.41</td><td rowspan="1" colspan="1" style="text-align:center">1.37</td><td rowspan="1" colspan="1" style="text-align:center">2.71</td><td rowspan="1" colspan="1" style="text-align:center">1.19</td><td rowspan="1" colspan="1" style="text-align:center">1.43</td><td rowspan="1" colspan="1" style="text-align:center">6.71</td><td rowspan="1" colspan="1" style="text-align:center">6.20</td><td rowspan="1" colspan="1" style="text-align:center">6.25</td><td rowspan="1" colspan="1" style="text-align:center">0.36</td><td rowspan="1" colspan="1" style="text-align:center">0.52</td><td rowspan="1" colspan="1" style="text-align:center">3.18</td><td rowspan="1" colspan="1" style="text-align:center">3.15</td><td rowspan="1" colspan="1" style="text-align:center">1.72</td></tr><tr><td rowspan="1" colspan="1" style="text-align:left"><italic><tp:taxon-name>Chiasmocleis capixaba</tp:taxon-name></italic></td><td rowspan="1" colspan="1" style="text-align:center">MZUSP147468</td><td rowspan="1" colspan="1" style="text-align:center">ReBio Duas Bocas</td><td rowspan="1" colspan="1" style="text-align:center">ES</td><td rowspan="1" colspan="1" style="text-align:center">15.88</td><td rowspan="1" colspan="1" style="text-align:center">3.05</td><td rowspan="1" colspan="1" style="text-align:center">4.40</td><td rowspan="1" colspan="1" style="text-align:center">1.27</td><td rowspan="1" colspan="1" style="text-align:center">2.87</td><td rowspan="1" colspan="1" style="text-align:center">1.25</td><td rowspan="1" colspan="1" style="text-align:center">1.41</td><td rowspan="1" colspan="1" style="text-align:center">6.84</td><td rowspan="1" colspan="1" style="text-align:center">6.53</td><td rowspan="1" colspan="1" style="text-align:center">6.92</td><td rowspan="1" colspan="1" style="text-align:center">0.43</td><td rowspan="1" colspan="1" style="text-align:center">0.43</td><td rowspan="1" colspan="1" style="text-align:center">3.06</td><td rowspan="1" colspan="1" style="text-align:center">3.44</td><td rowspan="1" colspan="1" style="text-align:center">2.14</td></tr><tr><td rowspan="1" colspan="1" style="text-align:left"><italic><tp:taxon-name>Chiasmocleis capixaba</tp:taxon-name></italic></td><td rowspan="1" colspan="1" style="text-align:center">MZUSP147469</td><td rowspan="1" colspan="1" style="text-align:center">ReBio Duas Bocas</td><td rowspan="1" colspan="1" style="text-align:center">ES</td><td rowspan="1" colspan="1" style="text-align:center">16.23</td><td rowspan="1" colspan="1" style="text-align:center">3.02</td><td rowspan="1" colspan="1" style="text-align:center">4.61</td><td rowspan="1" colspan="1" style="text-align:center">1.05</td><td rowspan="1" colspan="1" style="text-align:center">2.99</td><td rowspan="1" colspan="1" style="text-align:center">1.31</td><td rowspan="1" colspan="1" style="text-align:center">1.68</td><td rowspan="1" colspan="1" style="text-align:center">6.80</td><td rowspan="1" colspan="1" style="text-align:center">6.71</td><td rowspan="1" colspan="1" style="text-align:center">7.05</td><td rowspan="1" colspan="1" style="text-align:center">0.48</td><td rowspan="1" colspan="1" style="text-align:center">0.48</td><td rowspan="1" colspan="1" style="text-align:center">3.28</td><td rowspan="1" colspan="1" style="text-align:center">3.29</td><td rowspan="1" colspan="1" style="text-align:center">2.30</td></tr><tr><td rowspan="1" colspan="1" style="text-align:left"><italic><tp:taxon-name>Chiasmocleis lacrimae</tp:taxon-name></italic></td><td rowspan="1" colspan="1" style="text-align:center">MNRJ17480</td><td rowspan="1" colspan="1" style="text-align:center">Horto Florestal</td><td rowspan="1" colspan="1" style="text-align:center">RJ</td><td rowspan="1" colspan="1" style="text-align:center">16.20</td><td rowspan="1" colspan="1" style="text-align:center">3.40</td><td rowspan="1" colspan="1" style="text-align:center">4.40</td><td rowspan="1" colspan="1" style="text-align:center">1.10</td><td rowspan="1" colspan="1" style="text-align:center">2.70</td><td rowspan="1" colspan="1" style="text-align:center">0.90</td><td rowspan="1" colspan="1" style="text-align:center">1.40</td><td rowspan="1" colspan="1" style="text-align:center">6.50</td><td rowspan="1" colspan="1" style="text-align:center">6.50</td><td rowspan="1" colspan="1" style="text-align:center">7.30</td><td rowspan="1" colspan="1" style="text-align:center">0.30</td><td rowspan="1" colspan="1" style="text-align:center">0.40</td><td rowspan="1" colspan="1" style="text-align:center">3.30</td><td rowspan="1" colspan="1" style="text-align:center">3.60</td><td rowspan="1" colspan="1" style="text-align:center">2.50</td></tr><tr><td rowspan="1" colspan="1" style="text-align:left"><italic><tp:taxon-name>Chiasmocleis lacrimae</tp:taxon-name></italic></td><td rowspan="1" colspan="1" style="text-align:center">MNRJ17481</td><td rowspan="1" colspan="1" style="text-align:center">Horto Florestal</td><td rowspan="1" colspan="1" style="text-align:center">RJ</td><td rowspan="1" colspan="1" style="text-align:center">15.60</td><td rowspan="1" colspan="1" style="text-align:center">3.30</td><td rowspan="1" colspan="1" style="text-align:center">4.10</td><td rowspan="1" colspan="1" style="text-align:center">1.10</td><td rowspan="1" colspan="1" style="text-align:center">2.60</td><td rowspan="1" colspan="1" style="text-align:center">1.00</td><td rowspan="1" colspan="1" style="text-align:center">1.40</td><td rowspan="1" colspan="1" style="text-align:center">6.20</td><td rowspan="1" colspan="1" style="text-align:center">6.30</td><td rowspan="1" colspan="1" style="text-align:center">7.20</td><td rowspan="1" colspan="1" style="text-align:center">0.40</td><td rowspan="1" colspan="1" style="text-align:center">0.40</td><td rowspan="1" colspan="1" style="text-align:center">3.50</td><td rowspan="1" colspan="1" style="text-align:center">3.60</td><td rowspan="1" colspan="1" style="text-align:center">2.60</td></tr><tr><td rowspan="1" colspan="1" style="text-align:left"><italic><tp:taxon-name>Chiasmocleis lacrimae</tp:taxon-name></italic></td><td rowspan="1" colspan="1" style="text-align:center">MNRJ17482</td><td rowspan="1" colspan="1" style="text-align:center">Horto Florestal</td><td rowspan="1" colspan="1" style="text-align:center">RJ</td><td rowspan="1" colspan="1" style="text-align:center">16.20</td><td rowspan="1" colspan="1" style="text-align:center">3.50</td><td rowspan="1" colspan="1" style="text-align:center">2.60</td><td rowspan="1" colspan="1" style="text-align:center">1.30</td><td rowspan="1" colspan="1" style="text-align:center">2.60</td><td rowspan="1" colspan="1" style="text-align:center">1.00</td><td rowspan="1" colspan="1" style="text-align:center">1.90</td><td rowspan="1" colspan="1" style="text-align:center">6.50</td><td rowspan="1" colspan="1" style="text-align:center">6.50</td><td rowspan="1" colspan="1" style="text-align:center">7.10</td><td rowspan="1" colspan="1" style="text-align:center">0.40</td><td rowspan="1" colspan="1" style="text-align:center">0.50</td><td rowspan="1" colspan="1" style="text-align:center">3.30</td><td rowspan="1" colspan="1" style="text-align:center">3.80</td><td rowspan="1" colspan="1" style="text-align:center">2.50</td></tr><tr><td rowspan="1" colspan="1" style="text-align:left"><italic><tp:taxon-name>Chiasmocleis lacrimae</tp:taxon-name></italic></td><td rowspan="1" colspan="1" style="text-align:center">MNRJ17484</td><td rowspan="1" colspan="1" style="text-align:center">Horto Florestal</td><td rowspan="1" colspan="1" style="text-align:center">RJ</td><td rowspan="1" colspan="1" style="text-align:center">19.15</td><td rowspan="1" colspan="1" style="text-align:center">3.57</td><td rowspan="1" colspan="1" style="text-align:center">4.82</td><td rowspan="1" colspan="1" style="text-align:center">1.35</td><td rowspan="1" colspan="1" style="text-align:center">2.84</td><td rowspan="1" colspan="1" style="text-align:center">1.44</td><td rowspan="1" colspan="1" style="text-align:center">1.69</td><td rowspan="1" colspan="1" style="text-align:center">7.45</td><td rowspan="1" colspan="1" style="text-align:center">7.35</td><td rowspan="1" colspan="1" style="text-align:center">8.23</td><td rowspan="1" colspan="1" style="text-align:center">0.34</td><td rowspan="1" colspan="1" style="text-align:center">0.36</td><td rowspan="1" colspan="1" style="text-align:center">3.56</td><td rowspan="1" colspan="1" style="text-align:center">4.23</td><td rowspan="1" colspan="1" style="text-align:center">2.69</td></tr><tr><td rowspan="1" colspan="1" style="text-align:left"><italic><tp:taxon-name>Chiasmocleis lacrimae</tp:taxon-name></italic></td><td rowspan="1" colspan="1" style="text-align:center">MNRJ17485</td><td rowspan="1" colspan="1" style="text-align:center">Horto Florestal</td><td rowspan="1" colspan="1" style="text-align:center">RJ</td><td rowspan="1" colspan="1" style="text-align:center">16.10</td><td rowspan="1" colspan="1" style="text-align:center">3.70</td><td rowspan="1" colspan="1" style="text-align:center">4.30</td><td rowspan="1" colspan="1" style="text-align:center">1.20</td><td rowspan="1" colspan="1" style="text-align:center">2.50</td><td rowspan="1" colspan="1" style="text-align:center">0.90</td><td rowspan="1" colspan="1" style="text-align:center">1.60</td><td rowspan="1" colspan="1" style="text-align:center">6.90</td><td rowspan="1" colspan="1" style="text-align:center">6.70</td><td rowspan="1" colspan="1" style="text-align:center">7.50</td><td rowspan="1" colspan="1" style="text-align:center">0.30</td><td rowspan="1" colspan="1" style="text-align:center">0.40</td><td rowspan="1" colspan="1" style="text-align:center">3.40</td><td rowspan="1" colspan="1" style="text-align:center">3.60</td><td rowspan="1" colspan="1" style="text-align:center">2.40</td></tr><tr><td rowspan="1" colspan="1" style="text-align:left"><italic><tp:taxon-name>Chiasmocleis lacrimae</tp:taxon-name></italic></td><td rowspan="1" colspan="1" style="text-align:center">MNRJ17486</td><td rowspan="1" colspan="1" style="text-align:center">Horto Florestal</td><td rowspan="1" colspan="1" style="text-align:center">RJ</td><td rowspan="1" colspan="1" style="text-align:center">15.07</td><td rowspan="1" colspan="1" style="text-align:center">3.00</td><td rowspan="1" colspan="1" style="text-align:center">4.33</td><td rowspan="1" colspan="1" style="text-align:center">1.22</td><td rowspan="1" colspan="1" style="text-align:center">2.52</td><td rowspan="1" colspan="1" style="text-align:center">1.22</td><td rowspan="1" colspan="1" style="text-align:center">1.50</td><td rowspan="1" colspan="1" style="text-align:center">6.30</td><td rowspan="1" colspan="1" style="text-align:center">6.22</td><td rowspan="1" colspan="1" style="text-align:center">6.68</td><td rowspan="1" colspan="1" style="text-align:center">0.30</td><td rowspan="1" colspan="1" style="text-align:center">0.43</td><td rowspan="1" colspan="1" style="text-align:center">3.19</td><td rowspan="1" colspan="1" style="text-align:center">3.44</td><td rowspan="1" colspan="1" style="text-align:center">2.24</td></tr><tr><td rowspan="1" colspan="1" style="text-align:left"><italic><tp:taxon-name>Chiasmocleis lacrimae</tp:taxon-name></italic></td><td rowspan="1" colspan="1" style="text-align:center">MNRJ17487</td><td rowspan="1" colspan="1" style="text-align:center">Horto Florestal</td><td rowspan="1" colspan="1" style="text-align:center">RJ</td><td rowspan="1" colspan="1" style="text-align:center">16.10</td><td rowspan="1" colspan="1" style="text-align:center">3.33</td><td rowspan="1" colspan="1" style="text-align:center">4.38</td><td rowspan="1" colspan="1" style="text-align:center">1.19</td><td rowspan="1" colspan="1" style="text-align:center">2.91</td><td rowspan="1" colspan="1" style="text-align:center">1.30</td><td rowspan="1" colspan="1" style="text-align:center">1.68</td><td rowspan="1" colspan="1" style="text-align:center">6.94</td><td rowspan="1" colspan="1" style="text-align:center">6.78</td><td rowspan="1" colspan="1" style="text-align:center">7.16</td><td rowspan="1" colspan="1" style="text-align:center">0.27</td><td rowspan="1" colspan="1" style="text-align:center">0.39</td><td rowspan="1" colspan="1" style="text-align:center">3.46</td><td rowspan="1" colspan="1" style="text-align:center">3.53</td><td rowspan="1" colspan="1" style="text-align:center">2.08</td></tr><tr><td rowspan="1" colspan="1" style="text-align:left"><italic><tp:taxon-name>Chiasmocleis lacrimae</tp:taxon-name></italic></td><td rowspan="1" colspan="1" style="text-align:center">MNRJ17488</td><td rowspan="1" colspan="1" style="text-align:center">Horto Florestal</td><td rowspan="1" colspan="1" style="text-align:center">RJ</td><td rowspan="1" colspan="1" style="text-align:center">15.90</td><td rowspan="1" colspan="1" style="text-align:center">3.20</td><td rowspan="1" colspan="1" style="text-align:center">3.80</td><td rowspan="1" colspan="1" style="text-align:center">1.10</td><td rowspan="1" colspan="1" style="text-align:center">2.50</td><td rowspan="1" colspan="1" style="text-align:center">0.90</td><td rowspan="1" colspan="1" style="text-align:center">1.30</td><td rowspan="1" colspan="1" style="text-align:center">5.80</td><td rowspan="1" colspan="1" style="text-align:center">6.20</td><td rowspan="1" colspan="1" style="text-align:center">6.60</td><td rowspan="1" colspan="1" style="text-align:center">0.30</td><td rowspan="1" colspan="1" style="text-align:center">0.40</td><td rowspan="1" colspan="1" style="text-align:center">3.00</td><td rowspan="1" colspan="1" style="text-align:center">3.30</td><td rowspan="1" colspan="1" style="text-align:center">2.20</td></tr><tr><td rowspan="1" colspan="1" style="text-align:left"><italic><tp:taxon-name>Chiasmocleis lacrimae</tp:taxon-name></italic></td><td rowspan="1" colspan="1" style="text-align:center">MNRJ17489</td><td rowspan="1" colspan="1" style="text-align:center">Horto Florestal</td><td rowspan="1" colspan="1" style="text-align:center">RJ</td><td rowspan="1" colspan="1" style="text-align:center">15.40</td><td rowspan="1" colspan="1" style="text-align:center">3.10</td><td rowspan="1" colspan="1" style="text-align:center">3.90</td><td rowspan="1" colspan="1" style="text-align:center">1.20</td><td rowspan="1" colspan="1" style="text-align:center">2.20</td><td rowspan="1" colspan="1" style="text-align:center">0.90</td><td rowspan="1" colspan="1" style="text-align:center">1.30</td><td rowspan="1" colspan="1" style="text-align:center">6.10</td><td rowspan="1" colspan="1" style="text-align:center">6.10</td><td rowspan="1" colspan="1" style="text-align:center">6.90</td><td rowspan="1" colspan="1" style="text-align:center">0.30</td><td rowspan="1" colspan="1" style="text-align:center">0.40</td><td rowspan="1" colspan="1" style="text-align:center">3.10</td><td rowspan="1" colspan="1" style="text-align:center">3.40</td><td rowspan="1" colspan="1" style="text-align:center">2.10</td></tr><tr><td rowspan="1" colspan="1" style="text-align:left"><italic><tp:taxon-name>Chiasmocleis lacrimae</tp:taxon-name></italic></td><td rowspan="1" colspan="1" style="text-align:center">MNRJ17490</td><td rowspan="1" colspan="1" style="text-align:center">Horto Florestal</td><td rowspan="1" colspan="1" style="text-align:center">RJ</td><td rowspan="1" colspan="1" style="text-align:center">16.10</td><td rowspan="1" colspan="1" style="text-align:center">3.30</td><td rowspan="1" colspan="1" style="text-align:center">4.00</td><td rowspan="1" colspan="1" style="text-align:center">1.10</td><td rowspan="1" colspan="1" style="text-align:center">2.50</td><td rowspan="1" colspan="1" style="text-align:center">0.90</td><td rowspan="1" colspan="1" style="text-align:center">1.40</td><td rowspan="1" colspan="1" style="text-align:center">6.70</td><td rowspan="1" colspan="1" style="text-align:center">7.10</td><td rowspan="1" colspan="1" style="text-align:center">7.70</td><td rowspan="1" colspan="1" style="text-align:center">0.40</td><td rowspan="1" colspan="1" style="text-align:center">0.40</td><td rowspan="1" colspan="1" style="text-align:center">3.50</td><td rowspan="1" colspan="1" style="text-align:center">4.20</td><td rowspan="1" colspan="1" style="text-align:center">2.70</td></tr><tr><td rowspan="1" colspan="1" style="text-align:left"><italic><tp:taxon-name>Chiasmocleis lacrimae</tp:taxon-name></italic></td><td rowspan="1" colspan="1" style="text-align:center">MNRJ17491</td><td rowspan="1" colspan="1" style="text-align:center">Horto Florestal</td><td rowspan="1" colspan="1" style="text-align:center">RJ</td><td rowspan="1" colspan="1" style="text-align:center">15.26</td><td rowspan="1" colspan="1" style="text-align:center">2.90</td><td rowspan="1" colspan="1" style="text-align:center">4.75</td><td rowspan="1" colspan="1" style="text-align:center">1.21</td><td rowspan="1" colspan="1" style="text-align:center">2.92</td><td rowspan="1" colspan="1" style="text-align:center">1.47</td><td rowspan="1" colspan="1" style="text-align:center">1.49</td><td rowspan="1" colspan="1" style="text-align:center">6.59</td><td rowspan="1" colspan="1" style="text-align:center">6.46</td><td rowspan="1" colspan="1" style="text-align:center">7.13</td><td rowspan="1" colspan="1" style="text-align:center">0.32</td><td rowspan="1" colspan="1" style="text-align:center">0.41</td><td rowspan="1" colspan="1" style="text-align:center">3.34</td><td rowspan="1" colspan="1" style="text-align:center">3.78</td><td rowspan="1" colspan="1" style="text-align:center">2.41</td></tr><tr><td rowspan="1" colspan="1" style="text-align:left"><italic><tp:taxon-name>Chiasmocleis lacrimae</tp:taxon-name></italic></td><td rowspan="1" colspan="1" style="text-align:center">MNRJ17492</td><td rowspan="1" colspan="1" style="text-align:center">Horto Florestal</td><td rowspan="1" colspan="1" style="text-align:center">RJ</td><td rowspan="1" colspan="1" style="text-align:center">15.50</td><td rowspan="1" colspan="1" style="text-align:center">3.90</td><td rowspan="1" colspan="1" style="text-align:center">4.60</td><td rowspan="1" colspan="1" style="text-align:center">1.30</td><td rowspan="1" colspan="1" style="text-align:center">2.50</td><td rowspan="1" colspan="1" style="text-align:center">1.20</td><td rowspan="1" colspan="1" style="text-align:center">1.50</td><td rowspan="1" colspan="1" style="text-align:center">6.10</td><td rowspan="1" colspan="1" style="text-align:center">6.30</td><td rowspan="1" colspan="1" style="text-align:center">6.50</td><td rowspan="1" colspan="1" style="text-align:center">0.40</td><td rowspan="1" colspan="1" style="text-align:center">0.40</td><td rowspan="1" colspan="1" style="text-align:center">3.10</td><td rowspan="1" colspan="1" style="text-align:center">3.70</td><td rowspan="1" colspan="1" style="text-align:center">2.50</td></tr><tr><td rowspan="1" colspan="1" style="text-align:left"><italic><tp:taxon-name>Chiasmocleis lacrimae</tp:taxon-name></italic></td><td rowspan="1" colspan="1" style="text-align:center">MNRJ17498</td><td rowspan="1" colspan="1" style="text-align:center">Horto Florestal</td><td rowspan="1" colspan="1" style="text-align:center">RJ</td><td rowspan="1" colspan="1" style="text-align:center">17.10</td><td rowspan="1" colspan="1" style="text-align:center">3.70</td><td rowspan="1" colspan="1" style="text-align:center">4.70</td><td rowspan="1" colspan="1" style="text-align:center">1.20</td><td rowspan="1" colspan="1" style="text-align:center">2.50</td><td rowspan="1" colspan="1" style="text-align:center">1.10</td><td rowspan="1" colspan="1" style="text-align:center">1.40</td><td rowspan="1" colspan="1" style="text-align:center">6.70</td><td rowspan="1" colspan="1" style="text-align:center">6.80</td><td rowspan="1" colspan="1" style="text-align:center">6.90</td><td rowspan="1" colspan="1" style="text-align:center">0.40</td><td rowspan="1" colspan="1" style="text-align:center">0.50</td><td rowspan="1" colspan="1" style="text-align:center">3.40</td><td rowspan="1" colspan="1" style="text-align:center">3.40</td><td rowspan="1" colspan="1" style="text-align:center">2.50</td></tr><tr><td rowspan="1" colspan="1" style="text-align:left"><italic><tp:taxon-name>Chiasmocleis lacrimae</tp:taxon-name></italic></td><td rowspan="1" colspan="1" style="text-align:center">MNRJ17505</td><td rowspan="1" colspan="1" style="text-align:center">Horto Florestal</td><td rowspan="1" colspan="1" style="text-align:center">RJ</td><td rowspan="1" colspan="1" style="text-align:center">16.80</td><td rowspan="1" colspan="1" style="text-align:center">3.42</td><td rowspan="1" colspan="1" style="text-align:center">4.62</td><td rowspan="1" colspan="1" style="text-align:center">1.41</td><td rowspan="1" colspan="1" style="text-align:center">2.84</td><td rowspan="1" colspan="1" style="text-align:center">1.32</td><td rowspan="1" colspan="1" style="text-align:center">1.71</td><td rowspan="1" colspan="1" style="text-align:center">7.19</td><td rowspan="1" colspan="1" style="text-align:center">6.88</td><td rowspan="1" colspan="1" style="text-align:center">7.43</td><td rowspan="1" colspan="1" style="text-align:center">0.33</td><td rowspan="1" colspan="1" style="text-align:center">0.38</td><td rowspan="1" colspan="1" style="text-align:center">3.50</td><td rowspan="1" colspan="1" style="text-align:center">3.87</td><td rowspan="1" colspan="1" style="text-align:center">2.42</td></tr><tr><td rowspan="1" colspan="1" style="text-align:left"><italic><tp:taxon-name>Chiasmocleis lacrimae</tp:taxon-name></italic></td><td rowspan="1" colspan="1" style="text-align:center">MNRJ17506</td><td rowspan="1" colspan="1" style="text-align:center">Horto Florestal</td><td rowspan="1" colspan="1" style="text-align:center">RJ</td><td rowspan="1" colspan="1" style="text-align:center">16.95</td><td rowspan="1" colspan="1" style="text-align:center">3.30</td><td rowspan="1" colspan="1" style="text-align:center">4.84</td><td rowspan="1" colspan="1" style="text-align:center">1.36</td><td rowspan="1" colspan="1" style="text-align:center">3.00</td><td rowspan="1" colspan="1" style="text-align:center">1.35</td><td rowspan="1" colspan="1" style="text-align:center">1.62</td><td rowspan="1" colspan="1" style="text-align:center">7.19</td><td rowspan="1" colspan="1" style="text-align:center">6.80</td><td rowspan="1" colspan="1" style="text-align:center">7.32</td><td rowspan="1" colspan="1" style="text-align:center">0.41</td><td rowspan="1" colspan="1" style="text-align:center">0.43</td><td rowspan="1" colspan="1" style="text-align:center">3.60</td><td rowspan="1" colspan="1" style="text-align:center">4.09</td><td rowspan="1" colspan="1" style="text-align:center">2.63</td></tr><tr><td rowspan="1" colspan="1" style="text-align:left"><italic><tp:taxon-name>Chiasmocleis lacrimae</tp:taxon-name></italic></td><td rowspan="1" colspan="1" style="text-align:center">MNRJ17507</td><td rowspan="1" colspan="1" style="text-align:center">Horto Florestal</td><td rowspan="1" colspan="1" style="text-align:center">RJ</td><td rowspan="1" colspan="1" style="text-align:center">15.16</td><td rowspan="1" colspan="1" style="text-align:center">3.14</td><td rowspan="1" colspan="1" style="text-align:center">4.43</td><td rowspan="1" colspan="1" style="text-align:center">1.29</td><td rowspan="1" colspan="1" style="text-align:center">2.71</td><td rowspan="1" colspan="1" style="text-align:center">1.24</td><td rowspan="1" colspan="1" style="text-align:center">1.45</td><td rowspan="1" colspan="1" style="text-align:center">6.06</td><td rowspan="1" colspan="1" style="text-align:center">6.13</td><td rowspan="1" colspan="1" style="text-align:center">6.28</td><td rowspan="1" colspan="1" style="text-align:center">0.34</td><td rowspan="1" colspan="1" style="text-align:center">0.41</td><td rowspan="1" colspan="1" style="text-align:center">3.12</td><td rowspan="1" colspan="1" style="text-align:center">3.51</td><td rowspan="1" colspan="1" style="text-align:center">2.22</td></tr><tr><td rowspan="1" colspan="1" style="text-align:left"><italic><tp:taxon-name>Chiasmocleis lacrimae</tp:taxon-name></italic></td><td rowspan="1" colspan="1" style="text-align:center">MNRJ17565</td><td rowspan="1" colspan="1" style="text-align:center">Horto Florestal</td><td rowspan="1" colspan="1" style="text-align:center">RJ</td><td rowspan="1" colspan="1" style="text-align:center">16.66</td><td rowspan="1" colspan="1" style="text-align:center">2.97</td><td rowspan="1" colspan="1" style="text-align:center">4.42</td><td rowspan="1" colspan="1" style="text-align:center">1.36</td><td rowspan="1" colspan="1" style="text-align:center">2.79</td><td rowspan="1" colspan="1" style="text-align:center">1.30</td><td rowspan="1" colspan="1" style="text-align:center">1.47</td><td rowspan="1" colspan="1" style="text-align:center">7.05</td><td rowspan="1" colspan="1" style="text-align:center">6.69</td><td rowspan="1" colspan="1" style="text-align:center">7.14</td><td rowspan="1" colspan="1" style="text-align:center">0.49</td><td rowspan="1" colspan="1" style="text-align:center">0.43</td><td rowspan="1" colspan="1" style="text-align:center">3.23</td><td rowspan="1" colspan="1" style="text-align:center">3.97</td><td rowspan="1" colspan="1" style="text-align:center">2.63</td></tr><tr><td rowspan="1" colspan="1" style="text-align:left"><italic><tp:taxon-name>Chiasmocleis lacrimae</tp:taxon-name></italic></td><td rowspan="1" colspan="1" style="text-align:center">MNRJ66497</td><td rowspan="1" colspan="1" style="text-align:center">Mimoso do Sul</td><td rowspan="1" colspan="1" style="text-align:center">ES</td><td rowspan="1" colspan="1" style="text-align:center">16.60</td><td rowspan="1" colspan="1" style="text-align:center">3.14</td><td rowspan="1" colspan="1" style="text-align:center">4.77</td><td rowspan="1" colspan="1" style="text-align:center">1.40</td><td rowspan="1" colspan="1" style="text-align:center">2.89</td><td rowspan="1" colspan="1" style="text-align:center">1.31</td><td rowspan="1" colspan="1" style="text-align:center">1.48</td><td rowspan="1" colspan="1" style="text-align:center">6.69</td><td rowspan="1" colspan="1" style="text-align:center">6.49</td><td rowspan="1" colspan="1" style="text-align:center">6.90</td><td rowspan="1" colspan="1" style="text-align:center">0.39</td><td rowspan="1" colspan="1" style="text-align:center">0.43</td><td rowspan="1" colspan="1" style="text-align:center">3.55</td><td rowspan="1" colspan="1" style="text-align:center">3.80</td><td rowspan="1" colspan="1" style="text-align:center">2.32</td></tr><tr><td rowspan="1" colspan="1" style="text-align:left"><italic><tp:taxon-name>Chiasmocleis quilombola</tp:taxon-name></italic> sp. n.</td><td rowspan="1" colspan="1" style="text-align:center">MNRJ29057</td><td rowspan="1" colspan="1" style="text-align:center">Povoação</td><td rowspan="1" colspan="1" style="text-align:center">ES</td><td rowspan="1" colspan="1" style="text-align:center">12.72</td><td rowspan="1" colspan="1" style="text-align:center">2.70</td><td rowspan="1" colspan="1" style="text-align:center">3.89</td><td rowspan="1" colspan="1" style="text-align:center">1.05</td><td rowspan="1" colspan="1" style="text-align:center">2.42</td><td rowspan="1" colspan="1" style="text-align:center">1.08</td><td rowspan="1" colspan="1" style="text-align:center">1.20</td><td rowspan="1" colspan="1" style="text-align:center">5.35</td><td rowspan="1" colspan="1" style="text-align:center">5.05</td><td rowspan="1" colspan="1" style="text-align:center">5.24</td><td rowspan="1" colspan="1" style="text-align:center">0.30</td><td rowspan="1" colspan="1" style="text-align:center">0.39</td><td rowspan="1" colspan="1" style="text-align:center">2.65</td><td rowspan="1" colspan="1" style="text-align:center">2.79</td><td rowspan="1" colspan="1" style="text-align:center">1.79</td></tr><tr><td rowspan="1" colspan="1" style="text-align:left"><italic><tp:taxon-name>Chiasmocleis quilombola</tp:taxon-name></italic> sp. n.</td><td rowspan="1" colspan="1" style="text-align:center">MNRJ29058</td><td rowspan="1" colspan="1" style="text-align:center">Povoação</td><td rowspan="1" colspan="1" style="text-align:center">ES</td><td rowspan="1" colspan="1" style="text-align:center">13.23</td><td rowspan="1" colspan="1" style="text-align:center">2.68</td><td rowspan="1" colspan="1" style="text-align:center">3.90</td><td rowspan="1" colspan="1" style="text-align:center">1.12</td><td rowspan="1" colspan="1" style="text-align:center">2.47</td><td rowspan="1" colspan="1" style="text-align:center">1.10</td><td rowspan="1" colspan="1" style="text-align:center">1.12</td><td rowspan="1" colspan="1" style="text-align:center">5.28</td><td rowspan="1" colspan="1" style="text-align:center">4.91</td><td rowspan="1" colspan="1" style="text-align:center">5.17</td><td rowspan="1" colspan="1" style="text-align:center">0.34</td><td rowspan="1" colspan="1" style="text-align:center">0.42</td><td rowspan="1" colspan="1" style="text-align:center">2.52</td><td rowspan="1" colspan="1" style="text-align:center">2.78</td><td rowspan="1" colspan="1" style="text-align:center">1.73</td></tr><tr><td rowspan="1" colspan="1" style="text-align:left"><italic><tp:taxon-name>Chiasmocleis quilombola</tp:taxon-name></italic> sp. n.</td><td rowspan="1" colspan="1" style="text-align:center">MNRJ29059</td><td rowspan="1" colspan="1" style="text-align:center">Povoação</td><td rowspan="1" colspan="1" style="text-align:center">ES</td><td rowspan="1" colspan="1" style="text-align:center">13.56</td><td rowspan="1" colspan="1" style="text-align:center">2.53</td><td rowspan="1" colspan="1" style="text-align:center">3.63</td><td rowspan="1" colspan="1" style="text-align:center">1.15</td><td rowspan="1" colspan="1" style="text-align:center">2.37</td><td rowspan="1" colspan="1" style="text-align:center">1.08</td><td rowspan="1" colspan="1" style="text-align:center">1.12</td><td rowspan="1" colspan="1" style="text-align:center">5.36</td><td rowspan="1" colspan="1" style="text-align:center">5.25</td><td rowspan="1" colspan="1" style="text-align:center">5.33</td><td rowspan="1" colspan="1" style="text-align:center">0.29</td><td rowspan="1" colspan="1" style="text-align:center">0.39</td><td rowspan="1" colspan="1" style="text-align:center">2.80</td><td rowspan="1" colspan="1" style="text-align:center">3.00</td><td rowspan="1" colspan="1" style="text-align:center">1.89</td></tr><tr><td rowspan="1" colspan="1" style="text-align:left"><italic><tp:taxon-name>Chiasmocleis quilombola</tp:taxon-name></italic> sp. n.</td><td rowspan="1" colspan="1" style="text-align:center">MNRJ29060</td><td rowspan="1" colspan="1" style="text-align:center">Povoação</td><td rowspan="1" colspan="1" style="text-align:center">ES</td><td rowspan="1" colspan="1" style="text-align:center">12.59</td><td rowspan="1" colspan="1" style="text-align:center">2.55</td><td rowspan="1" colspan="1" style="text-align:center">3.79</td><td rowspan="1" colspan="1" style="text-align:center">1.08</td><td rowspan="1" colspan="1" style="text-align:center">2.41</td><td rowspan="1" colspan="1" style="text-align:center">1.08</td><td rowspan="1" colspan="1" style="text-align:center">1.16</td><td rowspan="1" colspan="1" style="text-align:center">5.12</td><td rowspan="1" colspan="1" style="text-align:center">4.67</td><td rowspan="1" colspan="1" style="text-align:center">4.56</td><td rowspan="1" colspan="1" style="text-align:center">0.32</td><td rowspan="1" colspan="1" style="text-align:center">0.32</td><td rowspan="1" colspan="1" style="text-align:center">2.48</td><td rowspan="1" colspan="1" style="text-align:center">2.48</td><td rowspan="1" colspan="1" style="text-align:center">1.67</td></tr><tr><td rowspan="1" colspan="1" style="text-align:left"><italic><tp:taxon-name>Chiasmocleis quilombola</tp:taxon-name></italic> sp. n.</td><td rowspan="1" colspan="1" style="text-align:center">MNRJ29073</td><td rowspan="1" colspan="1" style="text-align:center">Povoação</td><td rowspan="1" colspan="1" style="text-align:center">ES</td><td rowspan="1" colspan="1" style="text-align:center">13.76</td><td rowspan="1" colspan="1" style="text-align:center">2.53</td><td rowspan="1" colspan="1" style="text-align:center">3.94</td><td rowspan="1" colspan="1" style="text-align:center">1.25</td><td rowspan="1" colspan="1" style="text-align:center">2.43</td><td rowspan="1" colspan="1" style="text-align:center">1.18</td><td rowspan="1" colspan="1" style="text-align:center">1.29</td><td rowspan="1" colspan="1" style="text-align:center">5.67</td><td rowspan="1" colspan="1" style="text-align:center">5.63</td><td rowspan="1" colspan="1" style="text-align:center">5.88</td><td rowspan="1" colspan="1" style="text-align:center">0.41</td><td rowspan="1" colspan="1" style="text-align:center">0.41</td><td rowspan="1" colspan="1" style="text-align:center">2.88</td><td rowspan="1" colspan="1" style="text-align:center">3.07</td><td rowspan="1" colspan="1" style="text-align:center">1.85</td></tr><tr><td rowspan="1" colspan="1" style="text-align:left"><italic><tp:taxon-name>Chiasmocleis quilombola</tp:taxon-name></italic> sp. n.</td><td rowspan="1" colspan="1" style="text-align:center">MNRJ29074</td><td rowspan="1" colspan="1" style="text-align:center">Povoação</td><td rowspan="1" colspan="1" style="text-align:center">ES</td><td rowspan="1" colspan="1" style="text-align:center">13.47</td><td rowspan="1" colspan="1" style="text-align:center">2.33</td><td rowspan="1" colspan="1" style="text-align:center">3.72</td><td rowspan="1" colspan="1" style="text-align:center">1.18</td><td rowspan="1" colspan="1" style="text-align:center">2.27</td><td rowspan="1" colspan="1" style="text-align:center">1.08</td><td rowspan="1" colspan="1" style="text-align:center">1.15</td><td rowspan="1" colspan="1" style="text-align:center">5.24</td><td rowspan="1" colspan="1" style="text-align:center">5.27</td><td rowspan="1" colspan="1" style="text-align:center">5.60</td><td rowspan="1" colspan="1" style="text-align:center">0.32</td><td rowspan="1" colspan="1" style="text-align:center">0.40</td><td rowspan="1" colspan="1" style="text-align:center">2.73</td><td rowspan="1" colspan="1" style="text-align:center">3.02</td><td rowspan="1" colspan="1" style="text-align:center">1.81</td></tr><tr><td rowspan="1" colspan="1" style="text-align:left"><italic><tp:taxon-name>Chiasmocleis quilombola</tp:taxon-name></italic> sp. n.</td><td rowspan="1" colspan="1" style="text-align:center">MBML2858</td><td rowspan="1" colspan="1" style="text-align:center">Povoação</td><td rowspan="1" colspan="1" style="text-align:center">ES</td><td rowspan="1" colspan="1" style="text-align:center">13.47</td><td rowspan="1" colspan="1" style="text-align:center">2.54</td><td rowspan="1" colspan="1" style="text-align:center">3.94</td><td rowspan="1" colspan="1" style="text-align:center">0.88</td><td rowspan="1" colspan="1" style="text-align:center">2.04</td><td rowspan="1" colspan="1" style="text-align:center">0.82</td><td rowspan="1" colspan="1" style="text-align:center">1.03</td><td rowspan="1" colspan="1" style="text-align:center">5.11</td><td rowspan="1" colspan="1" style="text-align:center">5.39</td><td rowspan="1" colspan="1" style="text-align:center">5.50</td><td rowspan="1" colspan="1" style="text-align:center">0.33</td><td rowspan="1" colspan="1" style="text-align:center">0.43</td><td rowspan="1" colspan="1" style="text-align:center">2.61</td><td rowspan="1" colspan="1" style="text-align:center">2.91</td><td rowspan="1" colspan="1" style="text-align:center">1.72</td></tr><tr><td rowspan="1" colspan="1" style="text-align:left"><italic><tp:taxon-name>Chiasmocleis quilombola</tp:taxon-name></italic> sp. n.</td><td rowspan="1" colspan="1" style="text-align:center">MBML2866</td><td rowspan="1" colspan="1" style="text-align:center">Povoação</td><td rowspan="1" colspan="1" style="text-align:center">ES</td><td rowspan="1" colspan="1" style="text-align:center">12.15</td><td rowspan="1" colspan="1" style="text-align:center">2.24</td><td rowspan="1" colspan="1" style="text-align:center">3.34</td><td rowspan="1" colspan="1" style="text-align:center">1.05</td><td rowspan="1" colspan="1" style="text-align:center">2.16</td><td rowspan="1" colspan="1" style="text-align:center">0.72</td><td rowspan="1" colspan="1" style="text-align:center">0.95</td><td rowspan="1" colspan="1" style="text-align:center">5.26</td><td rowspan="1" colspan="1" style="text-align:center">5.11</td><td rowspan="1" colspan="1" style="text-align:center">5.33</td><td rowspan="1" colspan="1" style="text-align:center">0.27</td><td rowspan="1" colspan="1" style="text-align:center">0.39</td><td rowspan="1" colspan="1" style="text-align:center">2.55</td><td rowspan="1" colspan="1" style="text-align:center">2.75</td><td rowspan="1" colspan="1" style="text-align:center">1.62</td></tr><tr><td rowspan="1" colspan="1" style="text-align:left"><italic><tp:taxon-name>Chiasmocleis quilombola</tp:taxon-name></italic> sp. n.</td><td rowspan="1" colspan="1" style="text-align:center">MBML2863</td><td rowspan="1" colspan="1" style="text-align:center">Povoação</td><td rowspan="1" colspan="1" style="text-align:center">ES</td><td rowspan="1" colspan="1" style="text-align:center">12.30</td><td rowspan="1" colspan="1" style="text-align:center">2.34</td><td rowspan="1" colspan="1" style="text-align:center">3.75</td><td rowspan="1" colspan="1" style="text-align:center">0.82</td><td rowspan="1" colspan="1" style="text-align:center">2.00</td><td rowspan="1" colspan="1" style="text-align:center">0.83</td><td rowspan="1" colspan="1" style="text-align:center">0.93</td><td rowspan="1" colspan="1" style="text-align:center">5.22</td><td rowspan="1" colspan="1" style="text-align:center">5.32</td><td rowspan="1" colspan="1" style="text-align:center">5.42</td><td rowspan="1" colspan="1" style="text-align:center">0.31</td><td rowspan="1" colspan="1" style="text-align:center">0.48</td><td rowspan="1" colspan="1" style="text-align:center">2.50</td><td rowspan="1" colspan="1" style="text-align:center">2.63</td><td rowspan="1" colspan="1" style="text-align:center">1.59</td></tr><tr><td rowspan="1" colspan="1" style="text-align:left"><italic><tp:taxon-name>Chiasmocleis quilombola</tp:taxon-name></italic> sp. n.</td><td rowspan="1" colspan="1" style="text-align:center">MZUSP147473</td><td rowspan="1" colspan="1" style="text-align:center">Flona Rio Preto</td><td rowspan="1" colspan="1" style="text-align:center">ES</td><td rowspan="1" colspan="1" style="text-align:center">16.07</td><td rowspan="1" colspan="1" style="text-align:center">3.18</td><td rowspan="1" colspan="1" style="text-align:center">3.87</td><td rowspan="1" colspan="1" style="text-align:center">1.09</td><td rowspan="1" colspan="1" style="text-align:center">2.18</td><td rowspan="1" colspan="1" style="text-align:center">1.09</td><td rowspan="1" colspan="1" style="text-align:center">1.33</td><td rowspan="1" colspan="1" style="text-align:center">6.01</td><td rowspan="1" colspan="1" style="text-align:center">6.00</td><td rowspan="1" colspan="1" style="text-align:center">6.41</td><td rowspan="1" colspan="1" style="text-align:center">0.24</td><td rowspan="1" colspan="1" style="text-align:center">0.23</td><td rowspan="1" colspan="1" style="text-align:center">3.15</td><td rowspan="1" colspan="1" style="text-align:center">3.30</td><td rowspan="1" colspan="1" style="text-align:center">2.07</td></tr><tr><td rowspan="1" colspan="1" style="text-align:left"><italic><tp:taxon-name>Chiasmocleis quilombola</tp:taxon-name></italic> sp. n.</td><td rowspan="1" colspan="1" style="text-align:center">MZUSP147478</td><td rowspan="1" colspan="1" style="text-align:center">Flona Rio Preto</td><td rowspan="1" colspan="1" style="text-align:center">ES</td><td rowspan="1" colspan="1" style="text-align:center">15.71</td><td rowspan="1" colspan="1" style="text-align:center">2.75</td><td rowspan="1" colspan="1" style="text-align:center">4.52</td><td rowspan="1" colspan="1" style="text-align:center">1.30</td><td rowspan="1" colspan="1" style="text-align:center">2.80</td><td rowspan="1" colspan="1" style="text-align:center">1.13</td><td rowspan="1" colspan="1" style="text-align:center">1.25</td><td rowspan="1" colspan="1" style="text-align:center">6.55</td><td rowspan="1" colspan="1" style="text-align:center">6.47</td><td rowspan="1" colspan="1" style="text-align:center">6.91</td><td rowspan="1" colspan="1" style="text-align:center">0.35</td><td rowspan="1" colspan="1" style="text-align:center">0.44</td><td rowspan="1" colspan="1" style="text-align:center">3.21</td><td rowspan="1" colspan="1" style="text-align:center">3.45</td><td rowspan="1" colspan="1" style="text-align:center">2.33</td></tr><tr><td rowspan="1" colspan="1" style="text-align:left"><italic><tp:taxon-name>Chiasmocleis quilombola</tp:taxon-name></italic> sp. n.</td><td rowspan="1" colspan="1" style="text-align:center">MZUSP147471</td><td rowspan="1" colspan="1" style="text-align:center">Flona Rio Preto</td><td rowspan="1" colspan="1" style="text-align:center">ES</td><td rowspan="1" colspan="1" style="text-align:center">14.43</td><td rowspan="1" colspan="1" style="text-align:center">2.75</td><td rowspan="1" colspan="1" style="text-align:center">3.83</td><td rowspan="1" colspan="1" style="text-align:center">1.03</td><td rowspan="1" colspan="1" style="text-align:center">2.57</td><td rowspan="1" colspan="1" style="text-align:center">1.11</td><td rowspan="1" colspan="1" style="text-align:center">1.51</td><td rowspan="1" colspan="1" style="text-align:center">6.07</td><td rowspan="1" colspan="1" style="text-align:center">6.27</td><td rowspan="1" colspan="1" style="text-align:center">6.23</td><td rowspan="1" colspan="1" style="text-align:center">0.25</td><td rowspan="1" colspan="1" style="text-align:center">0.26</td><td rowspan="1" colspan="1" style="text-align:center">2.99</td><td rowspan="1" colspan="1" style="text-align:center">2.84</td><td rowspan="1" colspan="1" style="text-align:center">1.83</td></tr><tr><td rowspan="1" colspan="1" style="text-align:left"><italic><tp:taxon-name>Chiasmocleis quilombola</tp:taxon-name></italic> sp. n.</td><td rowspan="1" colspan="1" style="text-align:center">MZUSP147475</td><td rowspan="1" colspan="1" style="text-align:center">Flona Rio Preto</td><td rowspan="1" colspan="1" style="text-align:center">ES</td><td rowspan="1" colspan="1" style="text-align:center">14.48</td><td rowspan="1" colspan="1" style="text-align:center">2.79</td><td rowspan="1" colspan="1" style="text-align:center">4.55</td><td rowspan="1" colspan="1" style="text-align:center">1.28</td><td rowspan="1" colspan="1" style="text-align:center">2.55</td><td rowspan="1" colspan="1" style="text-align:center">1.28</td><td rowspan="1" colspan="1" style="text-align:center">1.25</td><td rowspan="1" colspan="1" style="text-align:center">6.63</td><td rowspan="1" colspan="1" style="text-align:center">6.41</td><td rowspan="1" colspan="1" style="text-align:center">6.73</td><td rowspan="1" colspan="1" style="text-align:center">0.36</td><td rowspan="1" colspan="1" style="text-align:center">0.36</td><td rowspan="1" colspan="1" style="text-align:center">3.26</td><td rowspan="1" colspan="1" style="text-align:center">3.48</td><td rowspan="1" colspan="1" style="text-align:center">2.16</td></tr><tr><td rowspan="1" colspan="1" style="text-align:left"><italic><tp:taxon-name>Chiasmocleis quilombola</tp:taxon-name></italic> sp. n.</td><td rowspan="1" colspan="1" style="text-align:center">MZUSP147494</td><td rowspan="1" colspan="1" style="text-align:center">Flona Rio Preto</td><td rowspan="1" colspan="1" style="text-align:center">ES</td><td rowspan="1" colspan="1" style="text-align:center">16.55</td><td rowspan="1" colspan="1" style="text-align:center">3.14</td><td rowspan="1" colspan="1" style="text-align:center">4.63</td><td rowspan="1" colspan="1" style="text-align:center">1.36</td><td rowspan="1" colspan="1" style="text-align:center">2.55</td><td rowspan="1" colspan="1" style="text-align:center">1.24</td><td rowspan="1" colspan="1" style="text-align:center">1.36</td><td rowspan="1" colspan="1" style="text-align:center">7.02</td><td rowspan="1" colspan="1" style="text-align:center">6.89</td><td rowspan="1" colspan="1" style="text-align:center">7.59</td><td rowspan="1" colspan="1" style="text-align:center">0.25</td><td rowspan="1" colspan="1" style="text-align:center">0.37</td><td rowspan="1" colspan="1" style="text-align:center">3.33</td><td rowspan="1" colspan="1" style="text-align:center">3.80</td><td rowspan="1" colspan="1" style="text-align:center">2.40</td></tr><tr><td rowspan="1" colspan="1" style="text-align:left"><italic><tp:taxon-name>Chiasmocleis quilombola</tp:taxon-name></italic> sp. n.</td><td rowspan="1" colspan="1" style="text-align:center">MZUSP147476</td><td rowspan="1" colspan="1" style="text-align:center">Flona Rio Preto</td><td rowspan="1" colspan="1" style="text-align:center">ES</td><td rowspan="1" colspan="1" style="text-align:center">16.09</td><td rowspan="1" colspan="1" style="text-align:center">2.70</td><td rowspan="1" colspan="1" style="text-align:center">4.36</td><td rowspan="1" colspan="1" style="text-align:center">1.24</td><td rowspan="1" colspan="1" style="text-align:center">2.65</td><td rowspan="1" colspan="1" style="text-align:center">1.31</td><td rowspan="1" colspan="1" style="text-align:center">1.36</td><td rowspan="1" colspan="1" style="text-align:center">6.73</td><td rowspan="1" colspan="1" style="text-align:center">6.26</td><td rowspan="1" colspan="1" style="text-align:center">6.11</td><td rowspan="1" colspan="1" style="text-align:center">0.32</td><td rowspan="1" colspan="1" style="text-align:center">0.47</td><td rowspan="1" colspan="1" style="text-align:center">2.95</td><td rowspan="1" colspan="1" style="text-align:center">3.33</td><td rowspan="1" colspan="1" style="text-align:center">1.83</td></tr><tr><td rowspan="1" colspan="1" style="text-align:left"><italic><tp:taxon-name>Chiasmocleis quilombola</tp:taxon-name></italic> sp. n.</td><td rowspan="1" colspan="1" style="text-align:center">MZUSP147472</td><td rowspan="1" colspan="1" style="text-align:center">Flona Rio Preto</td><td rowspan="1" colspan="1" style="text-align:center">ES</td><td rowspan="1" colspan="1" style="text-align:center">15.28</td><td rowspan="1" colspan="1" style="text-align:center">2.80</td><td rowspan="1" colspan="1" style="text-align:center">4.08</td><td rowspan="1" colspan="1" style="text-align:center">1.33</td><td rowspan="1" colspan="1" style="text-align:center">2.67</td><td rowspan="1" colspan="1" style="text-align:center">1.24</td><td rowspan="1" colspan="1" style="text-align:center">1.33</td><td rowspan="1" colspan="1" style="text-align:center">7.08</td><td rowspan="1" colspan="1" style="text-align:center">6.55</td><td rowspan="1" colspan="1" style="text-align:center">6.60</td><td rowspan="1" colspan="1" style="text-align:center">0.34</td><td rowspan="1" colspan="1" style="text-align:center">0.41</td><td rowspan="1" colspan="1" style="text-align:center">3.20</td><td rowspan="1" colspan="1" style="text-align:center">3.40</td><td rowspan="1" colspan="1" style="text-align:center">2.22</td></tr><tr><td rowspan="1" colspan="1" style="text-align:left">sp.</td><td rowspan="1" colspan="1" style="text-align:center">MTR13495</td><td rowspan="1" colspan="1" style="text-align:center">Trancoso</td><td rowspan="1" colspan="1" style="text-align:center">BA</td><td rowspan="1" colspan="1" style="text-align:center">15.92</td><td rowspan="1" colspan="1" style="text-align:center">3.39</td><td rowspan="1" colspan="1" style="text-align:center">4.07</td><td rowspan="1" colspan="1" style="text-align:center">1.06</td><td rowspan="1" colspan="1" style="text-align:center">2.65</td><td rowspan="1" colspan="1" style="text-align:center">0.94</td><td rowspan="1" colspan="1" style="text-align:center">1.43</td><td rowspan="1" colspan="1" style="text-align:center">6.37</td><td rowspan="1" colspan="1" style="text-align:center">6.16</td><td rowspan="1" colspan="1" style="text-align:center">6.77</td><td rowspan="1" colspan="1" style="text-align:center">0.27</td><td rowspan="1" colspan="1" style="text-align:center">0.42</td><td rowspan="1" colspan="1" style="text-align:center">3.60</td><td rowspan="1" colspan="1" style="text-align:center">3.45</td><td rowspan="1" colspan="1" style="text-align:center">2.06</td></tr><tr><td rowspan="1" colspan="1" style="text-align:left">sp.</td><td rowspan="1" colspan="1" style="text-align:center">MTR13547</td><td rowspan="1" colspan="1" style="text-align:center">Trancoso</td><td rowspan="1" colspan="1" style="text-align:center">BA</td><td rowspan="1" colspan="1" style="text-align:center">13.80</td><td rowspan="1" colspan="1" style="text-align:center">3.53</td><td rowspan="1" colspan="1" style="text-align:center">4.09</td><td rowspan="1" colspan="1" style="text-align:center">0.97</td><td rowspan="1" colspan="1" style="text-align:center">2.36</td><td rowspan="1" colspan="1" style="text-align:center">1.00</td><td rowspan="1" colspan="1" style="text-align:center">1.35</td><td rowspan="1" colspan="1" style="text-align:center">5.59</td><td rowspan="1" colspan="1" style="text-align:center">5.68</td><td rowspan="1" colspan="1" style="text-align:center">5.72</td><td rowspan="1" colspan="1" style="text-align:center">0.27</td><td rowspan="1" colspan="1" style="text-align:center">0.35</td><td rowspan="1" colspan="1" style="text-align:center">2.95</td><td rowspan="1" colspan="1" style="text-align:center">3.18</td><td rowspan="1" colspan="1" style="text-align:center">2.27</td></tr><tr><td rowspan="1" colspan="1" style="text-align:left">sp.</td><td rowspan="1" colspan="1" style="text-align:center">MTR13545</td><td rowspan="1" colspan="1" style="text-align:center">Trancoso</td><td rowspan="1" colspan="1" style="text-align:center">BA</td><td rowspan="1" colspan="1" style="text-align:center">15.07</td><td rowspan="1" colspan="1" style="text-align:center">3.51</td><td rowspan="1" colspan="1" style="text-align:center">4.24</td><td rowspan="1" colspan="1" style="text-align:center">1.10</td><td rowspan="1" colspan="1" style="text-align:center">2.43</td><td rowspan="1" colspan="1" style="text-align:center">1.03</td><td rowspan="1" colspan="1" style="text-align:center">1.35</td><td rowspan="1" colspan="1" style="text-align:center">5.91</td><td rowspan="1" colspan="1" style="text-align:center">6.41</td><td rowspan="1" colspan="1" style="text-align:center">6.78</td><td rowspan="1" colspan="1" style="text-align:center">0.29</td><td rowspan="1" colspan="1" style="text-align:center">0.38</td><td rowspan="1" colspan="1" style="text-align:center">2.95</td><td rowspan="1" colspan="1" style="text-align:center">3.40</td><td rowspan="1" colspan="1" style="text-align:center">2.35</td></tr><tr><td rowspan="1" colspan="1" style="text-align:left">sp.</td><td rowspan="1" colspan="1" style="text-align:center">MTR13590</td><td rowspan="1" colspan="1" style="text-align:center">Trancoso</td><td rowspan="1" colspan="1" style="text-align:center">BA</td><td rowspan="1" colspan="1" style="text-align:center">15.48</td><td rowspan="1" colspan="1" style="text-align:center">3.48</td><td rowspan="1" colspan="1" style="text-align:center">3.99</td><td rowspan="1" colspan="1" style="text-align:center">1.17</td><td rowspan="1" colspan="1" style="text-align:center">2.51</td><td rowspan="1" colspan="1" style="text-align:center">0.80</td><td rowspan="1" colspan="1" style="text-align:center">1.32</td><td rowspan="1" colspan="1" style="text-align:center">6.01</td><td rowspan="1" colspan="1" style="text-align:center">6.22</td><td rowspan="1" colspan="1" style="text-align:center">6.69</td><td rowspan="1" colspan="1" style="text-align:center">0.30</td><td rowspan="1" colspan="1" style="text-align:center">0.45</td><td rowspan="1" colspan="1" style="text-align:center">3.11</td><td rowspan="1" colspan="1" style="text-align:center">3.73</td><td rowspan="1" colspan="1" style="text-align:center">2.41</td></tr><tr><td rowspan="1" colspan="1" style="text-align:left">sp.</td><td rowspan="1" colspan="1" style="text-align:center">MTR13565</td><td rowspan="1" colspan="1" style="text-align:center">Trancoso</td><td rowspan="1" colspan="1" style="text-align:center">BA</td><td rowspan="1" colspan="1" style="text-align:center">16.27</td><td rowspan="1" colspan="1" style="text-align:center">3.78</td><td rowspan="1" colspan="1" style="text-align:center">4.31</td><td rowspan="1" colspan="1" style="text-align:center">0.95</td><td rowspan="1" colspan="1" style="text-align:center">2.59</td><td rowspan="1" colspan="1" style="text-align:center">1.04</td><td rowspan="1" colspan="1" style="text-align:center">1.61</td><td rowspan="1" colspan="1" style="text-align:center">5.64</td><td rowspan="1" colspan="1" style="text-align:center">6.33</td><td rowspan="1" colspan="1" style="text-align:center">6.56</td><td rowspan="1" colspan="1" style="text-align:center">0.33</td><td rowspan="1" colspan="1" style="text-align:center">0.46</td><td rowspan="1" colspan="1" style="text-align:center">3.20</td><td rowspan="1" colspan="1" style="text-align:center">3.68</td><td rowspan="1" colspan="1" style="text-align:center">2.67</td></tr><tr><td rowspan="1" colspan="1" style="text-align:left">sp.</td><td rowspan="1" colspan="1" style="text-align:center">MTR13548</td><td rowspan="1" colspan="1" style="text-align:center">Trancoso</td><td rowspan="1" colspan="1" style="text-align:center">BA</td><td rowspan="1" colspan="1" style="text-align:center">15.36</td><td rowspan="1" colspan="1" style="text-align:center">3.34</td><td rowspan="1" colspan="1" style="text-align:center">4.57</td><td rowspan="1" colspan="1" style="text-align:center">1.06</td><td rowspan="1" colspan="1" style="text-align:center">2.52</td><td rowspan="1" colspan="1" style="text-align:center">1.12</td><td rowspan="1" colspan="1" style="text-align:center">1.09</td><td rowspan="1" colspan="1" style="text-align:center">6.44</td><td rowspan="1" colspan="1" style="text-align:center">6.62</td><td rowspan="1" colspan="1" style="text-align:center">6.72</td><td rowspan="1" colspan="1" style="text-align:center">0.30</td><td rowspan="1" colspan="1" style="text-align:center">0.40</td><td rowspan="1" colspan="1" style="text-align:center">3.19</td><td rowspan="1" colspan="1" style="text-align:center">3.64</td><td rowspan="1" colspan="1" style="text-align:center">2.36</td></tr><tr><td rowspan="1" colspan="1" style="text-align:left">sp.</td><td rowspan="1" colspan="1" style="text-align:center">MTR13546</td><td rowspan="1" colspan="1" style="text-align:center">Trancoso</td><td rowspan="1" colspan="1" style="text-align:center">BA</td><td rowspan="1" colspan="1" style="text-align:center">15.53</td><td rowspan="1" colspan="1" style="text-align:center">3.10</td><td rowspan="1" colspan="1" style="text-align:center">4.40</td><td rowspan="1" colspan="1" style="text-align:center">1.24</td><td rowspan="1" colspan="1" style="text-align:center">2.30</td><td rowspan="1" colspan="1" style="text-align:center">0.91</td><td rowspan="1" colspan="1" style="text-align:center">1.46</td><td rowspan="1" colspan="1" style="text-align:center">6.02</td><td rowspan="1" colspan="1" style="text-align:center">5.96</td><td rowspan="1" colspan="1" style="text-align:center">6.56</td><td rowspan="1" colspan="1" style="text-align:center">0.31</td><td rowspan="1" colspan="1" style="text-align:center">0.40</td><td rowspan="1" colspan="1" style="text-align:center">2.90</td><td rowspan="1" colspan="1" style="text-align:center">3.30</td><td rowspan="1" colspan="1" style="text-align:center">2.14</td></tr><tr><td rowspan="1" colspan="1" style="text-align:left">sp.</td><td rowspan="1" colspan="1" style="text-align:center">MTR13489</td><td rowspan="1" colspan="1" style="text-align:center">Trancoso</td><td rowspan="1" colspan="1" style="text-align:center">BA</td><td rowspan="1" colspan="1" style="text-align:center">15.34</td><td rowspan="1" colspan="1" style="text-align:center">3.53</td><td rowspan="1" colspan="1" style="text-align:center">4.05</td><td rowspan="1" colspan="1" style="text-align:center">1.16</td><td rowspan="1" colspan="1" style="text-align:center">2.35</td><td rowspan="1" colspan="1" style="text-align:center">1.00</td><td rowspan="1" colspan="1" style="text-align:center">1.36</td><td rowspan="1" colspan="1" style="text-align:center">6.67</td><td rowspan="1" colspan="1" style="text-align:center">6.54</td><td rowspan="1" colspan="1" style="text-align:center">6.73</td><td rowspan="1" colspan="1" style="text-align:center">0.27</td><td rowspan="1" colspan="1" style="text-align:center">0.44</td><td rowspan="1" colspan="1" style="text-align:center">3.40</td><td rowspan="1" colspan="1" style="text-align:center">3.46</td><td rowspan="1" colspan="1" style="text-align:center">2.40</td></tr></tbody></table></table-wrap><!--PageBreak--><!--PageBreak--></app><fig id="F1" position="float" orientation="portrait"><label>Figure 1.</label><caption><p>Sample localities of <bold>A</bold> tissues and <bold>B</bold> specimens included in the present study. Sites with more than one color indicates syntopy. List of localities: <bold>1</bold> Porto Seguro, <bold>2</bold> Trancoso, <bold>3</bold> ReBio Córrego Veado, <bold>4</bold> FloNa do Rio Preto (type locality of <italic><tp:taxon-name>Chiasmocleis quilombola</tp:taxon-name></italic> sp. n.), <bold>5</bold> Parque Estadual de Itaúnas, <bold>6</bold> ReBio Sooretama, <bold>7</bold> Reserva Natural Vale, <bold>8</bold> Povoação, <bold>9</bold> FloNa dos Goytacazes, <bold>10</bold> Costa Bela, <bold>11</bold> ReBio Duas Bocas, <bold>12</bold> Guarapari, <bold>13</bold> Mata da Usina Paineiras, <bold>14</bold> Mimoso do Sul, <bold>15</bold> ReBio União, <bold>16</bold> Cachoeiras de Macacu, <bold>17</bold> Duque de Caxias, <bold>18</bold> Angra dos Reis, <bold>19</bold> Picinguaba, <bold>20</bold> Ilha de São Sebastião, <bold>21</bold> Bertioga, <bold>22</bold> Aracruz (type locality of <italic><tp:taxon-name>Chiasmocleis capixaba</tp:taxon-name></italic>), <bold>23</bold> Horto Florestal (type locality of <italic><tp:taxon-name>Chiasmocleis lacrimae</tp:taxon-name></italic>). Blue lines represent major coastal rivers, from North to South: Jequitinhonha, Mucuri, Doce, and Paraíba do Sul. BA = Bahia State, ES = Espírito Santo State, RJ = Rio de Janeiro State, SP = São Paulo State, and MG = Minas Gerais State.</p></caption><graphic xmlns:xlink="http://www.w3.org/1999/xlink" xlink:href="zookeys-428-109-g001.jpg" position="float" orientation="portrait" xlink:type="simple"/></fig></tp:treatment-sec></tp:taxon-treatment>
